# Supplementary material for: Rare variant analysis in eczema identifies exonic variants in DUSP1, NOTCH4 and SLC9A4
Source: Nat Commun. 2021 Nov 16;12:6618. doi: 10.1038/s41467-021-26783-x (PMC8595373; doi:10.1038/s41467-021-26783-x)
Supplement: Supplementary file 3 — Supplementary Data 1–14 [file 41467_2021_26783_MOESM3_ESM.xlsx]

## Sheet: Supplementary Data 1
Study population	Origin	Age at recruitment	Number of cases	Number of controls	Eczema diagnosis	Definition of controls	Genotyping array
AAGC	Australia	Adulthood	934	2101	Questionnaire	No history of eczema	Illumina Human Hap 610K
ALSPAC	UK	Childhood	1633	3600	Questionnaire	No history of eczema	Illumina Human Hap 550K
CATSS	Sweden	Childhood	873	5306	Questionnaire	Population-based	Illumina PsychArray Bead Chip
CHOP	USA	Childhood	624	1774	Physician	No history of eczema	Illumina Human Hap 550K or 610K
COPSAC2000	Denmark	Childhood	73	263	Physician	No history of eczema	Illumina Human Hap 550K
COPSAC2010	Denmark	Childhood	177	441	Physician	No history of eczema	Illumina Human OmniExpress Exome
GENEVA/KORA F4/ POPGEN (Affymetrix)	Germany	Childhood	517	1304	Physician	No history of eczema	Affymetrix Human SNP Array6.0
GENEVA/KORA F4/ POPGEN (Illumina)	Germany	Childhood	529	1247	Physician	No history of eczema	Illumina Human Hap 300K or 550K
GENUFADext /SHIP1	Germany	Childhood (cases)	417	1667	Physician	Population-based	Affymetrix Human SNP Array 6.0
GENUFAD /SHIP2	Germany	Childhood (cases)	259	1792	Physician	Population-based	Affymetrix Human SNP Array 500K / 6.0
GINI / LISA	Germany	Childhood	442	865	Questionnaire	No history of eczema	Affymetrix Human SNP Array 5.0 or 6.0
INMA	Spain	Childhood	404	440	Questionnaire	No history of eczema	Illumina Human Omni1
MAAS	UK	Childhood	257	355	Physician	No history of eczema	Illumina Human Hap 610K
MAS / HNR	Germany	Childhood (cases)	104	379	Physician	Population-based	Illumina Human Hap 610K / 550K
NFBC66	Finland	Childhood	1314	3146	Physician	No history of eczema	Illumina Human CNV370 Duo
PIAMA	Netherlands	Childhood	808	895	Questionnaire	No history of eczema	Illumina Human Hap 610K or OmniExpress Exome or Human OmniExpress
Raine Study	Australia	Childhood	404	972	Physician	No history of eczema	Illumina Human 660W
SALTY	Sweden	Adulthood	103	2254	Questionnaire	Population-based	Illumina PsychArray Bead Chip
TWINS UK	UK	Adulthood	831	2044	Questionnaire	No history of eczema	Illumina Human Hap 300K, 610K, 1M Duo or 1.2M Duo
FINNGEN	Finland	Adulthood	2663	88760	Physician	No history of eczema	FinnGen Axiom custom array, various Illumina arrays
UKBB	UK	Adulthood	6650	260828	Questionnaire	No history of eczema	UK Biobank Axiom Array

## Sheet: Supplementary Data 2
									RV SET			FINNGEN			UKBB			META
Locus	Gene	Annotation	Independent SNPs	Chr	Pos	Ref	Alt	AFAlt	ORAlt	P valuea	AFAlt	ORAlt	P valueb	AFAlt	ORAlt	P valuec	Direction	Het p	ORAlt	P valued	Pconde	Referencesf
1	RUNX3	exonic (nonsynonymous)	rs6672420	1	25291010	A	T	0.479289	1.07861	7.34772e-06	0.5223	1.0539	0.06922	0.471271	1.0929	4.01916e-07	+++	0.5548	1.08022	5.178e-12		10
2	RPTN;HRNR	intergenic	rs12123821g	1	152179152	C	T	0.0437695	1.74711	6.48089e-30	0.0409	1.55178	4.872e-09	0.047353	1.66839	1.0383e-52	+++	0.4095	1.68603	4.02e-85	1.72e-88	2,5,7,8,9,10,11
	FLG	exonic (stopgain)	rs138726443	1	152280023	G	A	0.00403274	2.41	7.33807e-09	0.007564	2.23468	3.362e-06	0.004722	1.90751	1.36127e-11	+++	0.3814	2.17938	1.805e-23	1.3e-24
	FLG	exonic (stopgain)	rs61816761	1	152285861	G	A	0.0183048	2.39717	1.62648e-36	0.002708	4.04953	1.207e-05	0.022899	2.45567	1.92067e-93	+++	0.2766	2.61992	3.74e-118
3	IL6R	intronic	rs61812598	1	154420087	G	A	0.391482	1.07413	2.13742e-05	0.2965	1.15465	4.774e-06	0.408557	1.11331	1.46146e-09	+++	0.08881	1.10092	3.723e-17		6,9,10
4	TNFSF4	downstream	rs6691738	1	173152036	T	G	0.300463	1.07269	0.00010765	0.2982	1.05274	0.1023	0.283052	1.08323	3.23819e-05	+++	0.7389	1.07363	4.949e-09		10
5	LINC00299	ncRNA_intronic	rs891058	2	8442547	G	A	0.298578	0.936823	0.000287357	0.3453	0.980983	0.5253	0.298706	0.902551	1.71076e-07	---	0.0608	0.930098	2.628e-09		9,10
6	IL18R1	intronic	rs3755274	2	103002395	A	G	0.76691	0.864019	6.13966e-14	0.8099	0.894044	0.002303	0.777237	0.879136	3.09691e-10	---	0.6665	0.874275	1.941e-24		4,5,9,10,11
7	D2HGDH	intronic	rs34290285	2	242698640	G	A	0.229868	0.959129	0.181903	0.2132	0.871099	9.665e-05	0.258631	0.906286	1.70448e-06	---	0.1124	0.925007	5.816e-09		10,11
8	SATB1-AS1;KCNH8	intergenic	rs4395418	3	18674098	C	A	0.248801	0.932388	0.00023452	0.1808	0.915212	0.01875	0.260836	0.910033	4.17114e-06	---	0.6748	0.921198	3.58e-10
9	CD200R1	UTR3	rs9868053	3	112647988	C	T	0.533075	0.944456	0.000656104	0.4924	0.986492	0.635	0.533301	0.908389	4.77404e-08	---	0.03813	0.936723	4.011e-09		4,10,11
10	TRPC3;KIAA1109	intergenic	rs62323874	4	123030583	G	A	0.0778408	1.05514	0.0792318	0.08606	1.17633	0.001463	0.073308	1.13025	0.000147813	+++	0.1184	1.1012	1.733e-06	7.28e-11	5,10
	ADAD1	intronic	rs1904522	4	123336918	G	A	0.36903	1.09181	2.89213e-07	0.4563	1.10606	0.0004429	0.330686	1.07506	8.90962e-05	+++	0.6741	1.08753	3.004e-13
11	SPEF2;IL7R	intergenic	rs34463936	5	35850149	C	T	0.278814	0.924489	1.94338e-05	0.3331	0.95142	0.1008	0.285157	0.900247	1.35729e-07	---	0.2904	0.919176	9.603e-12		9,10,11
12	SLC25A46;TSLP	intergenic	rs3853750	5	110154309	T	C	0.168829	1.08596	0.000187643	0.1995	1.13803	0.0003283	0.144546	1.10524	3.75884e-05	+++	0.5341	1.10107	8.194e-11		2,10
13	TH2LCRR	ncRNA_intronic	rs60153262	5	131984835	C	T	0.0411735	1.12967	0.00382961	0.03822	1.23677	0.004656	0.038697	1.20544	1.27706e-05	+++	0.429	1.17401	7.775e-09	9.35e-10	3,5,7,8,9,10,11
	IL4;KIF3A	intergenic	rs11747814	5	132024166	C	T	0.718564	0.884642	4.97732e-11	0.5609	0.942707	0.04232	0.770387	0.893336	2.92335e-08	---	0.1739	0.896563	3.153e-18
14	LOC101928093;DUSP1	intergenic	rs114503346	5	172192350	C	T	0.0442445	0.808153	1.3146e-07	0.03069	0.821683	0.01905	0.048676	0.879923	0.00338248	---	0.3477	0.836895	2.468e-10
15	HLA-C;HLA-B	intergenic	rs2844594	6	31258393	G	A	0.176591	1.08755	0.000108461	0.1375	1.18459	5.445e-05	0.199349	1.12559	3.86868e-08	+++	0.1659	1.1163	2.709e-14	5.34613e-13	4,7,8,9,10,11
	LOC101929163	ncRNA_intronic	rs6913664	6	32295874	C	T	0.45489	0.906491	3.07409e-09	0.5334	0.949899	0.08263	0.475911	0.910881	1.17153e-07	---	0.3718	0.914639	1.268e-15	7.68e-11
	HLA-DRB1;HLA-DQA1	intergenic	rs13208697	6	32583274	G	T	0.146085	0.864822	8.18745e-07	0.08079	0.836022	0.0007208	0.182072	0.861361	4.15628e-10	---	0.8501	0.859069	6.943e-18
16	MIR5708;ZBTB10	intergenic	rs6473226	8	81285759	T	C	0.626119	0.920026	8.50913e-07	0.6573	0.878271	1.747e-05	0.627188	0.957506	0.0164372	---	0.03739	0.927564	7.053e-11		9,10
17	TRIB1;LINC00861	intergenic	rs12334935	8	126617990	G	A	0.489229	1.10156	4.27266e-09	0.529	1.07251	0.01518	0.474866	1.07167	9.23396e-05	+++	0.4737	1.08565	1.661e-13
18	ARRDC1	intronic	rs117137535	9	140500443	G	A	0.0335349	1.42921	0.000527303	0.03952	1.30839	0.0003923	0.02474	1.27323	1.17576e-05	+++	0.6131	1.3494	5.911e-11		10
19	IL15RA;IL2RA	intergenic	rs10795733	10	6043478	C	A	0.502731	0.939875	0.000165416	0.4281	0.911923	0.001576	0.516755	0.904601	1.44193e-08	---	0.2643	0.922033	2.771e-13	1.54e-09	9,10,11
	IL2RA;RBM17	intergenic	rs62626322	10	6115639	T	G	0.115865	1.10449	9.70739e-05	0.1423	1.17963	5.335e-05	0.110552	1.21804	4.66597e-14	+++	0.02547	1.15798	5.909e-19
	PRKCQ	intronic	rs11259670	10	6622094	C	T	0.684282	0.918999	5.01358e-06	0.6777	0.899874	0.000733	0.672653	0.937207	0.000580688	---	0.5051	0.922942	5.411e-11	2.8e-10
20	ZNF365	intronic	rs4372325	10	64352849	C	T	0.379402	0.922347	2.11058e-06	0.3147	0.929694	0.01849	0.407962	0.905562	5.35803e-08	---	0.6753	0.917019	5.619e-14		4,10
21	PRR5L	intronic	rs10836538	11	36365253	G	T	0.331815	0.913744	2.55371e-07	0.2765	0.929415	0.02212	0.348566	0.926795	4.89439e-05	---	0.8199	0.921073	4.501e-12		5,10
	PRR5L	intronic	rs6484847	11	36427292	C	T	0.146882	1.04666	0.050308	0.1854	1.12098	0.001926	0.137177	1.14108	7.20233e-08	+++	0.03034	1.09302	4.321e-09	4.44e-11
22	OVOL1	intronic	rs10791824	11	65559266	A	G	0.580202	1.14636	3.78735e-16	0.6408	1.08426	0.00711	0.564341	1.12745	2.34121e-11	+++	0.2678	1.12952	6.549e-27		3,9,10,11
23	EMSY;LRRC32	intergenic	rs7936434	11	76293805	G	C	0.46882	1.11759	1.39377e-11	0.4156	1.13202	1.851e-05	0.472536	1.16559	3.17731e-18	+++	0.213	1.13786	2.007e-31		1,5,7,9,10,11
	EMSY;LRRC32	intergenic	rs55646091	11	76299431	G	A	0.0460571	1.18986	1.44556e-05	0.03678	1.42604	4.627e-06	0.049726	1.31356	1.01742e-13	+++	0.05736	1.27003	9.516e-21	1.39e-11
24	DDX6;CXCR5	intergenic	rs10790275	11	118745884	G	C	0.805279	1.12635	1.16414e-08	0.828	1.05792	0.1428	0.805691	1.0498	0.0322528	+++	0.05621	1.08615	6.975e-09		10
25	LINC02098;ETS1	intergenic	rs7127307	11	128187383	T	C	0.488815	0.94115	0.000331531	0.575	0.908737	0.0009861	0.468242	0.900064	2.65113e-09	---	0.172	0.920362	1.252e-13		9,10,11
26	IL22	intronic	rs2227491	12	68646521	T	C	0.592164	1.08425	1.22772e-06	0.5553	1.14889	1.539e-06	0.602103	1.05443	0.00331358	+++	0.04138	1.08227	2.532e-12		9
27	KIAA0391	intronic	rs2415269	14	35638937	G	A	0.273123	0.936007	0.000383385	0.3658	0.899245	0.0003659	0.259212	0.900511	3.46479e-07	---	0.2985	0.91672	3.358e-12		9,10,11
28	ZBTB1	intronic	rs11625265	14	64977321	A	G	0.315704	1.06914	0.00014441	0.3004	1.0477	0.1372	0.32955	1.08175	2.29494e-05	+++	0.6727	1.07063	7.029e-09
29	TRAF3	intronic	rs12888955	14	103256877	G	A	0.654119	1.07213	5.26567e-05	0.628	1.05686	0.0619	0.655711	1.08078	3.28603e-05	+++	0.8132	1.07307	1.409e-09		10,11
30	CLEC16A	intronic	rs2041733	16	11229589	T	C	0.535758	0.935831	5.65111e-05	0.4677	0.903572	0.0004223	0.563376	0.855264	7.88749e-19	---	0.00093	0.899462	8.26e-22		5,9,10,11
31	CCR7;SMARCE1	intergenic	rs112401631	17	38764524	T	A	0.015026	1.13113	0.109696	0.005868	1.5882	0.01673	0.021863	1.57088	7.16482e-18	+++	0.001698	1.34978	1.021e-13		10,11
32	MAP3K14;ARHGAP27	intergenic	rs9895436	17	43457886	G	A	0.412219	1.08374	1.6823e-06	0.4559	1.0518	0.0802	0.399932	1.06351	0.000589827	+++	0.5943	1.0711	1.238e-09		10
33	TBX21;OSBPL7	intergenic	rs72833417	17	45873049	A	T	0.131009	1.08216	0.00130798	0.1493	1.10583	0.01267	0.131449	1.12019	1.00969e-05	+++	0.6196	1.10011	3.776e-09
34	LOC102724596	ncRNA_intronic	rs28406364	17	47454507	C	T	0.388469	1.06235	0.000349885	0.4266	1.12987	2.472e-05	0.375496	1.07327	9.41161e-05	+++	0.1807	1.07653	8.145e-11		5,10
35	ADAMTS10;ACTL9	intergenic	rs2918299	19	8787273	C	T	0.165109	1.18605	6.60783e-14	0.2252	1.1714	4.036e-06	0.152325	1.06698	0.00679805	+++	0.003632	1.13703	1.259e-17		3,9
36	CYP24A1;PFDN4	intergenic	rs73285914	20	52795539	A	G	0.0975493	0.934003	0.0143253	0.07997	0.867274	0.007832	0.104244	0.853024	2.20233e-07	---	0.07732	0.892169	3.448e-09		4,10
37	RTEL1-TNFRSF6B	ncRNA_intronic	rs3848669	20	62300811	G	T	0.778392	1.08708	2.21449e-05	0.8052	1.16358	2.944e-05	0.752278	1.17047	1.15898e-13	+++	0.02633	1.12975	8.335e-20		2,5,8,9,10,11
38	CSF2RB	intronic	rs4821564	22	37314290	T	C	0.701876	1.05376	0.00413303	0.7408	1.099	0.003911	0.689688	1.09436	3.3785e-06	+++	0.2886	1.0759	2.637e-09

## Sheet: Supplementary Data 3
						RV SET			FINNGEN			UKBB			META
SNP	Chr	Pos	Ref	Alt	AFAlt	ORAlt	P valuea	AFAlt	ORAlt	P valueb	AFAlt	ORAlt	P valuec	Direction	Het p	ORAlt	P valued	Gene	Annotation
rs79803873	1	150142430	T	C	0.0111195	1.54467	0.00323303	0.01301	1.0612	0.6407	0.012285	1.67863	2.16711e-13	+++	0.006912	1.50601	1.727e-12	LOC105371433	ncRNA_intronic
rs144442939	1	150158427	G	C	0.00810996	1.90397	0.000332517	0.002794	0.922286	0.7754	0.008831	1.96737	1.23132e-17	+-+	0.03612	1.72684	2.291e-15	LOC105371433;ANP32E	intergenic
rs187080438	1	150374354	C	T	0.0233416	1.19042	0.00619831	0.01447	1.05369	0.6751	0.029536	1.33142	1.37307e-08	+++	0.1336	1.21949	3.056e-08	RPRD2	intronic
rs77350192	1	150570943	G	A	0.0101121	1.97316	6.02018e-11	0.002806	0.894849	0.6968	0.011203	1.82748	5.78861e-18	+-+	0.03315	1.69938	5.282e-22	MCL1;ENSA	intergenic
rs186760735	1	150571938	G	A	0.0137439	1.52262	2.69682e-07	0.01118	1.16265	0.2818	0.016685	1.56248	1.50161e-14	+++	0.1469	1.47594	3.959e-18	MCL1;ENSA	intergenic
rs148193595	1	150582906	T	C	0.0137812	1.50092	6.91091e-07	0.01118	1.16207	0.2834	0.016782	1.56695	8.25332e-15	+++	0.1427	1.46757	7.774e-18	MCL1;ENSA	intergenic
rs151160088	1	150677256	C	T	0.0195729	1.33586	1.35976e-05	0.01224	1.11974	0.3985	0.023902	1.34524	4.65031e-09	+++	0.432	1.30399	4.551e-12	HORMAD1	intronic
rs115539008	1	150707381	T	C	0.020497	1.38768	2.05307e-06	0.01297	1.12851	0.3523	0.023243	1.3748	7.46646e-10	+++	0.3367	1.34	1.197e-13	CTSS	intronic
rs35665093	1	150809033	A	G	0.0101377	1.97597	2.5705e-11	0.002842	0.918237	0.7638	0.012934	1.76539	1.38433e-17	+-+	0.03875	1.68484	3.144e-22	ARNT	intronic
rs10305665	1	150839471	C	T	0.0200585	1.36014	3.41325e-06	0.01164	1.0979	0.4991	0.024212	1.33595	1.48683e-08	+++	0.362	1.30762	4.118e-12	ARNT	intronic
rs115298177	1	150878649	C	T	0.0448242	1.16797	0.000286504	0.05068	1.15085	0.03327	0.040619	1.23689	1.09188e-06	+++	0.5412	1.19109	2.658e-10	ARNT;SETDB1	intergenic
rs78426848	1	150984035	G	T	0.0200414	1.34851	6.71409e-06	0.01188	1.11918	0.4063	0.02574	1.36831	8.23956e-11	+++	0.3754	1.31815	1.256e-13	PRUNE1	intronic
rs146527530	1	151059196	T	G	0.014195	1.57474	1.14435e-08	0.01065	1.14843	0.3343	0.018261	1.63597	1.03393e-18	+++	0.07053	1.52297	2.276e-22	GABPB2	intronic
rs41266634	1	151062876	C	T	0.0100988	1.9624	7.90859e-10	0.002293	0.858216	0.6338	0.012823	1.86715	2.49818e-20	+-+	0.04899	1.69815	2.01e-22	GABPB2	intronic
rs139954650	1	151086960	G	A	0.0203915	1.32885	1.66696e-05	0.01158	1.13009	0.3749	0.025501	1.43095	4.05466e-13	+++	0.2302	1.33364	8.108e-15	GABPB2	intronic
rs75360998	1	151210292	G	A	0.0139994	1.64466	1.97016e-09	0.00879	1.28827	0.1079	0.019512	1.67186	3.96118e-24	+++	0.2882	1.59468	3.865e-28	PIP5K1A	intronic
rs151297803	1	151306728	G	A	0.0226338	1.30914	3.55562e-05	0.005185	0.918788	0.6895	0.026878	1.48948	2.93459e-17	+-+	0.03474	1.30311	2.103e-15	PI4KB;RFX5	intergenic
rs151288460	1	151587185	T	G	0.02783	1.54031	3.09468e-12	0.0124	1.12479	0.383	0.033373	1.53121	6.55026e-23	+++	0.08352	1.46515	3.343e-29	SNX27	intronic
rs12754706	1	151590206	A	G	0.0345795	1.44977	3.26114e-13	0.03892	1.16242	0.04305	0.035065	1.34138	3.22822e-12	+++	0.04949	1.36101	7.75e-24	SNX27	intronic
rs149199808	1	151626396	C	T	0.0275479	1.58234	4.37444e-14	0.01179	1.15616	0.2929	0.032324	1.58599	2.76792e-27	+++	0.08591	1.50999	1.109e-34	SNX27	intronic
rs146246134	1	151735493	C	T	0.00290576	2.18972	0.000629955	0.002133	1.16789	0.6215	0.003901	1.88594	1.17962e-09	+++	0.2572	1.88015	1.597e-10	MRPL9	exonic
rs55875222	1	151763334	C	T	0.0247467	1.48194	5.63519e-11	0.009399	1.53957	0.004259	0.03077	1.69571	8.43711e-37	+++	0.1723	1.5691	1.193e-41	TDRKH-AS1	ncRNA_exonic
rs146031190	1	151792323	T	C	0.0243763	1.47654	5.82806e-11	0.007185	1.79212	0.0009773	0.031398	1.68217	1.58809e-36	+++	0.1663	1.59811	1.737e-42	RORC	intronic
rs77426698	1	151908055	G	A	0.0423606	1.7303	1.66893e-27	0.03969	1.38805	1.55e-05	0.040602	1.71151	4.36834e-48	+++	0.03217	1.66637	1.077e-73	THEM4;S100A10	intergenic
rs72694860	1	151923176	C	T	0.00665704	1.95894	2.7274e-10	0.001493	1.13258	0.748	0.009483	1.31927	0.000984101	+++	0.01064	1.55038	1.099e-10	THEM4;S100A10	intergenic
rs61814884	1	151976836	A	G	0.026047	1.67024	1.051e-18	0.007868	2.0277	3.808e-05	0.033926	1.90484	7.9807e-63	+++	0.1422	1.80854	2.912e-73	S100A10;NBPF18P	intergenic
rs115288876	1	152000117	G	A	0.0427259	1.76026	2.39977e-30	0.0417	1.44051	7.415e-07	0.041418	1.70065	4.68191e-51	+++	0.06834	1.68518	3.17e-81	NBPF18P;S100A11	intergenic
rs72696927	1	152061919	G	A	0.00788606	1.75995	3.41168e-09	0.008522	2.15437	2.616e-06	0.010341	1.38226	2.40005e-05	+++	0.01907	1.65525	2.289e-17	TCHHL1	upstream
rs61814899	1	152069131	G	A	0.0253089	1.66702	6.27679e-21	0.007322	2.29034	4.516e-06	0.034907	1.88403	9.02339e-64	+++	0.07959	1.83297	2.741e-77	TCHHL1;TCHH	intergenic
rs12122629	1	152074116	A	C	0.0445158	1.72748	1.1278e-29	0.04195	1.44051	6.741e-07	0.042608	1.69888	1.6561e-50	+++	0.09215	1.66979	4.16e-80	TCHHL1;TCHH	intergenic
rs116249818	1	152088172	G	A	0.00781286	1.7484	7.62718e-09	0.008504	2.16258	2.431e-06	0.010186	1.34791	0.000150238	+++	0.01218	1.63536	4.478e-16	TCHH	upstream
rs140371183	1	152098428	A	G	0.0246943	1.69532	7.49677e-22	0.007285	2.22132	9.536e-06	0.033821	1.91276	5.52026e-66	+++	0.1146	1.84951	1.595e-79	TCHH;RPTN	intergenic
rs549345361	1	152117619	T	C	0.00781833	1.77887	2.67491e-09	0.008522	2.15502	2.595e-06	0.010052	1.41361	8.46215e-06	+++	0.02944	1.67789	5.264e-18	TCHH;RPTN	intergenic
rs567826075	1	152117622	T	A	0.00775915	1.80745	1.23512e-09	0.008522	2.15502	2.595e-06	0.009989	1.41326	9.73489e-06	+++	0.02517	1.69026	2.922e-18	TCHH;RPTN	intergenic
rs72696941	1	152140188	G	A	0.008029	1.71916	1.0453e-08	0.008535	2.21002	1.319e-06	0.010385	1.36625	5.41087e-05	+++	0.01423	1.6363	1.146e-16	RPTN;HRNR	intergenic
rs72696944	1	152154285	C	T	0.00786541	1.74626	4.56621e-09	0.00853	2.18978	1.786e-06	0.010194	1.36702	5.68054e-05	+++	0.01401	1.64634	6.66e-17	RPTN;HRNR	intergenic
rs61814928	1	152176769	A	G	0.0462151	1.34378	1.32403e-13	0.01638	1.49078	0.0005816	0.058831	1.52907	3.21387e-41	+++	0.03908	1.43403	6.319e-49	RPTN;HRNR	intergenic
rs12123821	1	152179152	C	T	0.0437695	1.74711	6.48089e-30	0.0409	1.55178	4.872e-09	0.047353	1.66839	1.0383e-52	+++	0.4095	1.68603	4.02e-85	RPTN;HRNR	intergenic
rs11581805	1	152208660	A	G	0.0129271	1.27613	0.00095415	0.009799	1.85763	3.441e-05	0.016373	1.21794	0.00192947	+++	0.03357	1.32723	7.19e-09	HRNR;FLG	intergenic
rs72696990	1	152248894	T	C	0.0127189	1.276	0.00143975	0.00963	1.88024	2.946e-05	0.015479	1.22518	0.00230795	+++	0.03312	1.33262	1.291e-08	HRNR;FLG	intergenic
rs61815559	1	152271219	A	T	0.0263754	1.8501	4.29077e-27	0.007461	2.04214	4.949e-05	0.033906	1.96596	2.46278e-71	+++	0.6418	1.92205	9.89e-90	HRNR;FLG	intergenic
rs138726443	1	152280023	G	A	0.00403274	2.41	7.33807e-09	0.007564	2.23468	3.362e-06	0.004722	1.90751	1.36127e-11	+++	0.3814	2.17938	1.805e-23	FLG	exonic
rs11581451	1	152283267	T	A	0.0129745	1.28245	0.000917828	0.009644	1.90923	1.955e-05	0.015872	1.21334	0.0030031	+++	0.02258	1.33392	8.347e-09	FLG	exonic
rs61816761	1	152285861	G	A	0.0183048	2.39717	1.62648e-36	0.002708	4.04953	1.207e-05	0.022899	2.45567	1.92067e-93	+++	0.2766	2.61992	3.74e-118	FLG	exonic
rs11590590	1	152295710	C	T	0.00737089	1.7796	1.31049e-08	0.008421	2.26031	8.113e-07	0.009626	1.38669	4.78334e-05	+++	0.01334	1.67808	9.008e-17	FLG-AS1	ncRNA_intronic
rs61816764	1	152308971	C	T	0.0450701	1.36758	3.41582e-14	0.01599	1.48053	0.0008418	0.05896	1.52386	1.51882e-40	+++	0.1142	1.44244	5.391e-49	FLG-AS1	ncRNA_intronic
rs61816766	1	152319572	T	C	0.0256854	1.90727	2.45943e-29	0.007472	2.10665	2.484e-05	0.032672	1.97858	7.33545e-70	+++	0.7978	1.96358	6.31e-92	FLG-AS1	ncRNA_intronic
rs72698976	1	152432282	T	C	0.00795151	1.78904	3.08381e-09	0.009845	1.9037	1.74e-05	0.010022	1.33558	0.000284602	+++	0.0235	1.61562	1.652e-15	CRNN;LCE5A	intergenic
rs12731336	1	152448098	A	G	0.954678	0.61405	1.17646e-28	0.9528	0.686877	6.202e-08	0.9557	0.613204	1.13646e-44	---	0.3177	0.624268	2.986e-75	CRNN;LCE5A	intergenic
rs61813870	1	152484505	C	T	0.047874	1.2934	1.00533e-10	0.01856	1.43821	0.0007897	0.06017	1.44483	1.04382e-29	+++	0.09203	1.37107	4.873e-37	LCE5A	UTR3
rs61813875	1	152536650	C	G	0.0243647	1.83296	8.56143e-26	0.008399	2.09992	1.191e-05	0.03063	1.88625	7.74711e-52	+++	0.7328	1.89177	7.015e-75	CRCT1;LCE3E	intergenic
rs72700982	1	152541062	T	C	0.0480792	1.38433	3.65143e-15	0.0544	1.31943	1.847e-05	0.045411	1.43182	5.24621e-23	+++	0.5254	1.39204	1.89e-39	LCE3E;LCE3D	intergenic
rs72702813	1	152600854	G	T	0.0395251	1.51577	7.18763e-19	0.04165	1.39878	4.393e-06	0.036575	1.53573	1.93928e-26	+++	0.5289	1.50487	3.82e-47	LCE3A;LINC00302	intergenic
rs61813920	1	152618160	G	T	0.0189186	1.93599	5.03132e-27	0.006918	2.64984	3.707e-07	0.027437	1.79547	8.03173e-42	+++	0.1054	1.97308	4.048e-70	LCE3A;LINC00302	intergenic
rs184345721	1	152658160	C	T	0.00845756	1.82484	1.17567e-07	0.002914	0.794534	0.4172	0.010839	1.27413	0.00302829	+-+	0.00459	1.4025	6.376e-07	LCE2B	upstream
rs114213612	1	152660488	C	T	0.00659938	1.99248	1.82959e-08	0.002602	0.702296	0.2374	0.008563	1.32301	0.00186759	+-+	0.001099	1.45483	2.366e-07	LCE2B	downstream
rs61812715	1	152711367	T	C	0.0163085	2.12484	2.85619e-29	0.005823	2.5723	4.318e-06	0.023639	1.91455	1.84641e-45	+++	0.2004	2.10227	4.976e-74	C1orf68;KPRP	intergenic
rs72702900	1	152771963	T	A	0.0419268	1.50257	2.02486e-17	0.03766	1.23788	0.005048	0.037783	1.52611	2.11979e-27	+++	0.04468	1.46764	3.128e-42	LCE1D;LCE1C	intergenic
rs16834560	1	152781205	G	A	0.0360946	1.34782	6.68523e-12	0.03841	1.18164	0.02422	0.037328	1.55137	9.28532e-30	+++	0.001664	1.39389	3.346e-36	LCE1C;LCE1B	intergenic
rs11804609	1	152784255	C	T	0.0392795	1.31809	3.29595e-11	0.03854	1.17574	0.02836	0.039907	1.51341	7.60527e-28	+++	0.002743	1.36545	6.549e-34	LCE1B	upstream
rs80056863	1	152786201	T	C	0.0360282	1.35137	4.53864e-12	0.03837	1.18211	0.02383	0.037242	1.55185	5.83532e-30	+++	0.001735	1.39585	1.465e-36	LCE1B	downstream
rs61814532	1	152788123	A	G	0.036051	1.35124	4.56776e-12	0.03837	1.18211	0.0238	0.037265	1.55097	6.46381e-30	+++	0.001785	1.39548	1.58e-36	LCE1B;LCE1A	intergenic
rs2339399	1	152788161	A	C	0.0423863	1.27346	2.13875e-09	0.04987	1.17527	0.01373	0.040515	1.51703	1.06649e-28	+++	0.0003209	1.3448	1.013e-32	LCE1B;LCE1A	intergenic
rs7550676	1	152793205	A	G	0.0424761	1.27662	1.35124e-09	0.04987	1.17527	0.01375	0.040459	1.51499	1.73837e-28	+++	0.0003934	1.34567	7.631e-33	LCE1B;LCE1A	intergenic
rs6659798	1	152795971	T	C	0.0423962	1.27764	1.28478e-09	0.05017	1.17751	0.01253	0.040594	1.51121	3.38127e-28	+++	0.000514	1.34527	9.524e-33	LCE1B;LCE1A	intergenic
rs61814534	1	152799397	C	T	0.0364748	1.3444	7.97078e-12	0.03854	1.17574	0.02839	0.037937	1.53157	1.65293e-28	+++	0.002648	1.38438	4.045e-35	LCE1A	upstream
rs76871112	1	152801707	T	C	0.0358997	1.35739	2.56492e-12	0.03837	1.18211	0.02386	0.037248	1.54685	1.64773e-29	+++	0.002355	1.39703	1.492e-36	LCE1A;LCE6A	intergenic
rs76267223	1	152809530	C	T	0.0356814	1.35677	3.08014e-12	0.03837	1.18211	0.02386	0.037233	1.54732	1.4952e-29	+++	0.002295	1.39689	1.743e-36	LCE1A;LCE6A	intergenic
rs61814540	1	152820882	C	T	0.0356392	1.3597	2.37557e-12	0.03837	1.18211	0.02385	0.037198	1.54955	1.09616e-29	+++	0.002237	1.39907	1.025e-36	LCE6A;SMCP	intergenic
rs1819433	1	152821567	A	T	0.0391233	1.32352	1.82168e-11	0.03854	1.17574	0.02837	0.039699	1.51047	1.87042e-27	+++	0.003522	1.36705	5.881e-34	LCE6A;SMCP	intergenic
rs12565568	1	152823380	A	C	0.0424392	1.28408	5.09106e-10	0.04987	1.17515	0.01378	0.040431	1.51881	9.01339e-29	+++	0.0004068	1.35061	1.372e-33	LCE6A;SMCP	intergenic
rs78859015	1	152824590	C	T	0.0362838	1.34961	4.67935e-12	0.03854	1.17574	0.02838	0.037853	1.53543	9.14232e-29	+++	0.002536	1.38822	1.407e-35	LCE6A;SMCP	intergenic
rs61814541	1	152826781	G	A	0.0364481	1.34648	6.06567e-12	0.03854	1.17563	0.02849	0.037866	1.53497	1.00437e-28	+++	0.002426	1.38653	2.072e-35	LCE6A;SMCP	intergenic
rs61814542	1	152828467	C	A	0.0357039	1.35962	2.16777e-12	0.03833	1.18424	0.02248	0.037169	1.55084	8.94161e-30	+++	0.002281	1.39986	7.119e-37	LCE6A;SMCP	intergenic
rs61814543	1	152836839	A	G	0.0357828	1.36082	1.88785e-12	0.03837	1.18116	0.02451	0.037163	1.55154	8.19886e-30	+++	0.002065	1.40012	6.683e-37	LCE6A;SMCP	intergenic
rs7530261	1	152838519	G	C	0.0364538	1.34803	5.31306e-12	0.03854	1.17457	0.02935	0.03787	1.53569	9.2839e-29	+++	0.002365	1.38734	1.769e-35	LCE6A;SMCP	intergenic
rs61814544	1	152840779	A	G	0.0364889	1.34708	5.76068e-12	0.03855	1.17163	0.03207	0.037841	1.53574	9.92802e-29	+++	0.002138	1.38637	2.427e-35	LCE6A;SMCP	intergenic
rs2339396	1	152842300	G	A	0.0420197	1.28859	4.08667e-10	0.04992	1.16918	0.01709	0.039992	1.51998	1.67518e-28	+++	0.000396	1.35217	2.262e-33	LCE6A;SMCP	intergenic
rs2339397	1	152842930	G	C	0.0426861	1.28167	6.99524e-10	0.04859	1.18887	0.009592	0.040267	1.5255	3.1349e-29	+++	0.0004514	1.35407	5.616e-34	LCE6A;SMCP	intergenic
rs61814550	1	152859811	C	T	0.0241321	1.65606	1.22057e-20	0.02098	1.31364	0.00635	0.028468	1.74991	2.8743e-39	+++	0.03046	1.63273	2.444e-54	SMCP;IVL	intergenic
rs61815704	1	152893891	C	G	0.0174888	2.03432	1.22699e-27	0.007247	1.63673	0.003781	0.023568	1.89482	3.02015e-46	+++	0.4165	1.91563	5.719e-68	IVL;SPRR4	intergenic
rs115813648	1	152921586	T	C	0.0169649	2.03746	1.12033e-26	0.007276	1.62889	0.004045	0.022856	1.8952	7.90085e-45	+++	0.4039	1.91576	8.471e-66	IVL;SPRR4	intergenic
rs138320221	1	152922009	C	T	0.0217698	1.76947	7.56724e-22	0.017	1.36766	0.004873	0.028417	1.71729	1.92304e-36	+++	0.1144	1.68226	4.945e-54	IVL;SPRR4	intergenic
rs150107843	1	152975119	C	T	0.0299263	1.46043	1.21938e-13	0.03134	1.12502	0.1511	0.034017	1.57725	1.29638e-29	+++	0.001071	1.44543	1.151e-36	SPRR3	UTR5
rs147320119	1	152978396	A	T	0.0300882	1.46158	8.65963e-14	0.03133	1.12502	0.1509	0.034133	1.57125	3.07629e-29	+++	0.001254	1.44387	1.451e-36	SPRR3;SPRR1B	intergenic
rs61811860	1	152984504	T	C	0.029999	1.45538	1.73573e-13	0.03134	1.12502	0.1513	0.03413	1.57294	2.34558e-29	+++	0.001186	1.4416	2.607e-36	SPRR3;SPRR1B	intergenic
rs61811887	1	153037043	A	G	0.0270732	1.54179	6.4627e-15	0.03064	1.1284	0.1461	0.031527	1.60526	8.42881e-29	+++	0.0007106	1.49315	1.626e-37	SPRR2A;SPRR2B	intergenic
rs61811907	1	153070024	T	C	0.0252109	1.54427	9.19068e-14	0.03001	1.1319	0.1419	0.030203	1.60799	1.68363e-27	+++	0.0009698	1.49595	2.332e-35	SPRR2E;SPRR2F	intergenic
rs61811927	1	153114692	G	A	0.02064	1.69364	6.69951e-17	0.009284	1.19614	0.2383	0.030475	1.54923	5.85598e-25	+++	0.0929	1.55282	4.529e-36	SPRR2C	upstream
rs61801950	1	153160673	A	C	0.0156643	1.91439	3.11647e-19	0.006786	1.42846	0.04208	0.021757	1.75735	5.13181e-31	+++	0.2659	1.77232	4.472e-45	LOC101928009	ncRNA_intronic
rs61801951	1	153166983	C	T	0.0403221	1.28651	3.47013e-08	0.04063	0.988072	0.8719	0.048556	1.33648	2.87589e-14	+-+	0.001374	1.25402	4.351e-17	LOC101928009;LELP1	intergenic
rs821429	1	153275443	G	A	0.960689	0.865858	0.000843097	0.9718	0.749162	0.001092	0.962	0.761238	4.06459e-11	---	0.06933	0.806456	2.356e-14	PGLYRP3	intronic
rs3014860	1	153314782	G	A	0.955237	0.887972	0.0030053	0.9707	0.750212	0.000907	0.9546	0.791772	1.10717e-09	---	0.05754	0.828508	1.417e-12	PGLYRP4	intronic
rs41265154	1	153411822	T	C	0.0102875	1.678	3.1948e-08	0.003016	1.41694	0.2004	0.016185	1.3663	2.85935e-07	+++	0.1829	1.51225	1.066e-13	S100A7L2	intronic
rs61803125	1	153416265	G	A	0.0102525	1.67928	3.4363e-08	0.00303	1.39292	0.2214	0.016017	1.36346	5.14997e-07	+++	0.1776	1.50766	2.29e-13	S100A7L2;S100A7	intergenic
rs2265081	1	153500208	C	A	0.962254	0.948287	0.251938	0.9716	0.743118	0.0007171	0.9624	0.820432	3.13121e-06	---	0.01466	0.864733	6.374e-07	S100A7;S100A6	intergenic
rs138905898	1	153686732	C	G	0.00980632	1.36755	0.00112264	0.003119	1.45252	0.1672	0.013216	1.32974	9.20202e-05	+++	0.9353	1.36546	2.095e-07	NPR1;INTS3	intergenic
rs12138773	1	153843489	C	A	0.0313889	1.13164	0.0126602	0.02095	1.44499	0.0003236	0.032715	1.16086	0.00149392	+++	0.09443	1.18592	4.066e-07	GATAD2B	intronic
rs55874907	1	153903129	C	T	0.0432791	1.10463	0.0176704	0.02621	1.34272	0.001239	0.045446	1.14427	0.000761966	+++	0.151	1.15327	7.114e-07	DENND4B	intronic
rs2230324	1	153954646	C	T	0.0414802	1.09258	0.040157	0.02593	1.3375	0.001501	0.043189	1.16781	0.000131061	+++	0.1182	1.15564	5.713e-07	RAB13	exonic
rs138999207	1	153980755	A	G	0.01049	1.42422	0.000209655	0.009652	1.155	0.3348	0.013096	1.32667	9.585e-05	+++	0.4951	1.34279	1.109e-07	NUP210L	intronic
rs186964475	1	154064801	C	T	0.0092537	1.51069	3.75217e-05	0.003353	1.33616	0.264	0.012951	1.32742	0.000111855	+++	0.5747	1.41146	1.871e-08	NUP210L	intronic
rs12130660	1	154088258	T	C	0.0465544	1.11668	0.00684719	0.03015	1.35554	0.0003855	0.048971	1.15302	0.000224088	+++	0.124	1.16418	3.595e-08	NUP210L	intronic
rs61806853	1	154154587	T	C	0.0454802	1.11228	0.010128	0.03086	1.30617	0.001622	0.049606	1.14146	0.000540765	+++	0.2336	1.15108	3.03e-07	TPM3	intronic
rs41269913	1	154461480	C	T	0.0334204	1.14063	0.00744266	0.02264	1.43893	0.0002302	0.038153	1.23189	6.35666e-07	+++	0.09587	1.21679	2.313e-10	SHE	intronic
rs142228496	1	154599857	A	G	0.0123788	1.17884	0.041596	0.01013	1.71087	0.000344	0.014671	1.39927	5.24844e-07	+++	0.0612	1.3317	3.867e-09	ADAR	intronic
rs184827727	1	154675815	G	A	0.00520851	1.83518	1.57215e-06	0.0008558	3.09473	0.03489	0.00741	1.2309	0.0291822	+++	0.01476	1.70631	7.554e-08	KCNN3	UTR3
rs6425201	1	173012804	C	T	0.0365698	1.14006	0.00267109	0.01922	1.20865	0.0688	0.039401	1.17095	0.000193618	+++	0.8341	1.16201	4.138e-07	TNFSF18	intronic
rs77521540	1	173012997	A	T	0.0349037	1.14257	0.00294066	0.01882	1.20454	0.07722	0.037113	1.16814	0.000363771	+++	0.8747	1.16153	8.575e-07	TNFSF18	intronic
rs10912527	1	173020614	G	A	0.0367688	1.13086	0.00476317	0.01922	1.20889	0.06855	0.039373	1.16749	0.000257259	+++	0.7825	1.15635	9.826e-07	TNFSF18	upstream
rs7537126	1	173021349	T	C	0.0366009	1.13686	0.00331537	0.01918	1.1971	0.08425	0.039424	1.16828	0.000240228	+++	0.8518	1.15778	7.536e-07	TNFSF18;TNFSF4	intergenic
rs115327845	1	173034773	G	A	0.03484	1.14064	0.00340869	0.01882	1.20611	0.07533	0.03681	1.1694	0.000341727	+++	0.8561	1.16132	9.335e-07	TNFSF18;TNFSF4	intergenic
rs35391404	1	173045800	G	A	0.0350977	1.1359	0.00456775	0.01919	1.20611	0.07301	0.037254	1.18447	9.20222e-05	+++	0.7507	1.16474	4.395e-07	TNFSF18;TNFSF4	intergenic
rs150669718	1	201287638	G	A	0.0131231	1.24649	0.00463829	0.04022	1.16661	0.03757	0.008511	1.37663	0.000159971	+++	0.3383	1.2816	3.724e-07	PKP1	intronic
rs78756788	2	103050569	T	C	0.0411198	1.18541	5.98557e-05	0.01398	1.35161	0.01547	0.047081	1.12721	0.00239877	+++	0.3182	1.1863	2.691e-08	IL18RAP	intronic
rs11465699	2	103054767	G	A	0.0394796	1.18776	7.21265e-05	0.01399	1.36002	0.01327	0.045776	1.10991	0.00923729	+++	0.2086	1.18153	1.26e-07	IL18RAP	intronic
rs116635243	2	103074113	G	A	0.0415802	1.18251	6.46138e-05	0.01396	1.34689	0.01668	0.047232	1.12898	0.00201547	+++	0.3464	1.18502	2.555e-08	IL18RAP;SLC9A4	intergenic
rs77335368	2	103129573	G	A	0.0414396	1.1796	7.85249e-05	0.0141	1.38417	0.008993	0.047996	1.12142	0.00339061	+++	0.2321	1.18554	3.287e-08	SLC9A4	intronic
rs61731289	2	103141583	G	A	0.0409648	1.18814	4.18827e-05	0.01409	1.38362	0.009082	0.04801	1.12345	0.00286194	+++	0.2239	1.19029	1.536e-08	SLC9A4	exonic
rs74330547	2	103252602	C	A	0.0225401	1.28285	1.58367e-05	0.008082	1.42575	0.03682	0.028165	1.13528	0.0111033	+++	0.167	1.24428	9.752e-08	SLC9A2	intronic
rs79806272	2	103301451	A	G	0.0227227	1.33203	6.95245e-07	0.008942	1.53081	0.008708	0.028372	1.06879	0.194263	+++	0.004987	1.25098	1.837e-07	SLC9A2	intronic
rs62255892	3	53046904	A	G	0.0421089	1.19253	4.05311e-05	0.01578	1.09977	0.4224	0.055436	1.13796	0.000440418	+++	0.6428	1.15711	1.242e-07	SFMBT1	intronic
rs148590329	4	93017228	T	C	0.00319847	1.23697	0.175117	0.00255	1.8619	0.02574	0.002689	1.88323	6.11885e-07	+++	0.09952	1.54494	6.968e-07	CCSER1;LNCPRESS2	intergenic
rs55666697	5	110146483	G	A	0.0384557	1.11104	0.01697	0.06109	1.19973	0.002159	0.031768	1.17785	0.0005067	+++	0.5071	1.14937	6.571e-07	SLC25A46;TSLP	intergenic
rs75639632	5	131915279	A	G	0.0357581	1.1181	0.0141153	0.0377	1.25232	0.002866	0.03328	1.1911	0.000163794	+++	0.3768	1.16528	2.388e-07	RAD50	intronic
rs60153262	5	131984835	C	T	0.0411735	1.12967	0.00382961	0.03822	1.23677	0.004656	0.038697	1.20544	1.27706e-05	+++	0.429	1.17401	7.775e-09	TH2LCRR	ncRNA_intronic
rs114349012	5	172160098	G	C	0.0323793	0.820128	2.1866e-05	0.02705	0.821683	0.02751	0.034406	0.908873	0.059232	---	0.2939	0.853123	8.456e-07	NEURL1B;LOC101928093	intergenic
rs116538601	5	172162754	G	C	0.0323252	0.821289	2.53946e-05	0.02727	0.822506	0.02785	0.034365	0.90468	0.0487039	---	0.339	0.852313	7.348e-07	NEURL1B;LOC101928093	intergenic
rs115726336	5	172162931	A	G	0.0323272	0.821234	2.51611e-05	0.02727	0.822506	0.02785	0.034428	0.905128	0.049604	---	0.3343	0.852447	7.477e-07	NEURL1B;LOC101928093	intergenic
rs138953185	5	172165034	C	T	0.0323647	0.818249	1.77866e-05	0.0273	0.822012	0.02738	0.034397	0.902676	0.0442519	---	0.3331	0.850042	4.802e-07	NEURL1B;LOC101928093	intergenic
rs75767302	5	172171137	G	A	0.0438848	0.817399	5.59583e-07	0.04906	0.842063	0.01036	0.045288	0.886182	0.00683227	---	0.4042	0.846775	1.136e-09	NEURL1B;LOC101928093	intergenic
rs6888519	5	172171643	T	C	0.044247	0.820268	8.03293e-07	0.05005	0.859676	0.02302	0.045987	0.892486	0.0101216	---	0.3661	0.853135	5.047e-09	NEURL1B;LOC101928093	intergenic
rs6879204	5	172173957	C	T	0.0441135	0.81967	7.14435e-07	0.04935	0.848912	0.01393	0.045523	0.886446	0.00663464	---	0.4246	0.849013	1.723e-09	NEURL1B;LOC101928093	intergenic
rs17658057	5	172175327	G	A	0.044162	0.820415	7.82338e-07	0.04934	0.850016	0.01474	0.04545	0.882268	0.00486792	---	0.4782	0.848013	1.325e-09	NEURL1B;LOC101928093	intergenic
rs322372	5	172176461	A	G	0.950181	1.18623	6.31141e-06	0.9428	1.15465	0.02051	0.9494	1.13374	0.0030545	+++	0.7242	1.16118	5.972e-09	NEURL1B;LOC101928093	intergenic
rs115176643	5	172179020	C	T	0.0482922	0.835024	2.59703e-06	0.0502	0.851973	0.01523	0.050096	0.898705	0.0115874	---	0.4297	0.861368	1.088e-08	NEURL1B;LOC101928093	intergenic
rs76111913	5	172179263	C	T	0.0482731	0.838405	4.25774e-06	0.0502	0.851973	0.01524	0.050102	0.896783	0.0100801	---	0.4895	0.862291	1.374e-08	NEURL1B;LOC101928093	intergenic
rs115473160	5	172180869	G	T	0.0483583	0.839827	5.17525e-06	0.05056	0.854619	0.01728	0.050051	0.897293	0.0105393	---	0.5036	0.863567	1.896e-08	NEURL1B;LOC101928093	intergenic
rs79703791	5	172183703	C	T	0.0484064	0.839266	4.81542e-06	0.05021	0.852655	0.01586	0.05017	0.897533	0.0107225	---	0.4915	0.863084	1.699e-08	LOC101928093	intronic
rs115970774	5	172184017	G	C	0.0483954	0.839254	4.81537e-06	0.0502	0.852655	0.01592	0.050168	0.897454	0.0106708	---	0.4924	0.863049	1.694e-08	LOC101928093	intronic
rs115690737	5	172184351	G	A	0.0483527	0.839425	5.04245e-06	0.05021	0.852826	0.01599	0.050077	0.896714	0.0102082	---	0.5044	0.862887	1.672e-08	LOC101928093	intronic
rs77281153	5	172184578	T	G	0.0483581	0.839645	5.13617e-06	0.05021	0.852826	0.01605	0.050122	0.896426	0.00994451	---	0.5099	0.862886	1.648e-08	LOC101928093	intronic
rs17714774	5	172189628	C	T	0.0482016	0.840782	6.33515e-06	0.05022	0.851973	0.01545	0.049865	0.889902	0.00632097	---	0.6049	0.860901	1.098e-08	LOC101928093	downstream
rs17658229	5	172191052	T	C	0.0479769	0.835727	3.17674e-06	0.05035	0.849166	0.01332	0.049467	0.887402	0.00534785	---	0.5753	0.85713	4.411e-09	LOC101928093;DUSP1	intergenic
rs114503346	5	172192350	C	T	0.0442445	0.808153	1.3146e-07	0.03069	0.821683	0.01905	0.048676	0.879923	0.00338248	---	0.3477	0.836895	2.468e-10	LOC101928093;DUSP1	intergenic
rs114015958	5	172194282	G	C	0.0473434	0.828068	1.15569e-06	0.04925	0.860794	0.02427	0.049215	0.89206	0.00759167	---	0.4347	0.856927	4.933e-09	DUSP1	downstream
rs2431663	5	172196711	G	T	0.951213	1.20949	6.76957e-07	0.9508	1.16498	0.02175	0.9498	1.10629	0.0165831	+++	0.2931	1.16243	8.01e-09	DUSP1	exonic
rs34471628	5	172196752	A	G	0.0377867	0.781423	1.39357e-08	0.02834	0.838702	0.0419	0.040334	0.896896	0.0199027	---	0.0969	0.832463	1.011e-09	DUSP1	exonic
rs35084382	5	172197039	T	C	0.0475171	0.82799	1.09769e-06	0.04919	0.859246	0.02256	0.049441	0.900718	0.01384	---	0.3421	0.859814	9.542e-09	DUSP1	intronic
rs34013988	5	172197790	C	T	0.0377681	0.781827	1.50472e-08	0.02836	0.844847	0.05115	0.040299	0.89708	0.0203039	---	0.09746	0.833653	1.351e-09	DUSP1	exonic
rs117012610	5	172198197	G	A	0.0475113	0.826922	9.35486e-07	0.0492	0.858902	0.0222	0.049376	0.898425	0.0119196	---	0.3545	0.858409	6.817e-09	DUSP1	UTR5
rs34683389	5	172198639	C	A	0.0475095	0.82697	9.47621e-07	0.04916	0.852826	0.01684	0.049331	0.899389	0.0128289	---	0.344	0.857857	5.962e-09	DUSP1	upstream
rs115865886	5	172201004	G	A	0.0386658	0.831237	1.63866e-05	0.03778	0.905109	0.1858	0.040121	0.892707	0.0165924	---	0.4346	0.865269	7.841e-07	DUSP1;ERGIC1	intergenic
rs115838364	5	172205102	A	T	0.0385769	0.831819	1.90908e-05	0.03781	0.903301	0.1772	0.040093	0.892999	0.0170615	---	0.4481	0.865396	8.652e-07	DUSP1;ERGIC1	intergenic
rs145646262	5	172207270	C	A	0.0385481	0.833383	2.36871e-05	0.03782	0.901856	0.1708	0.040096	0.892699	0.0168862	---	0.4746	0.865834	9.718e-07	DUSP1;ERGIC1	intergenic
rs28732093	6	31061755	C	T	0.028001	0.894085	0.0314143	0.01405	0.86988	0.2634	0.037498	0.731958	8.55535e-09	---	0.02511	0.824999	4.751e-08	HCG22;C6orf15	intergenic
rs1057387	6	31321753	T	G	0.0275304	0.847299	0.00132355	0.01212	0.798516	0.08958	0.036981	0.688901	5.94559e-11	---	0.02581	0.776017	5.337e-12	HLA-B	UTR3
rs113688927	6	31329447	A	G	0.029663	0.873756	0.00514239	0.01212	0.792312	0.07861	0.040655	0.711794	5.48023e-11	---	0.01513	0.796164	3.021e-11	HLA-B;MICA	intergenic
rs76518703	6	31329466	A	G	0.0393667	0.918517	0.0488188	0.03639	0.886388	0.1177	0.053063	0.73009	1.75328e-11	---	0.001048	0.837025	1.01e-09	HLA-B;MICA	intergenic
rs111518019	6	31329628	G	A	0.0297116	0.874688	0.0054117	0.01212	0.792312	0.07862	0.040686	0.71132	4.988e-11	---	0.01397	0.796358	3.076e-11	HLA-B;MICA	intergenic
rs115986568	6	31331255	G	A	0.0293643	0.875829	0.00609383	0.01212	0.792233	0.07838	0.040595	0.709317	3.88669e-11	---	0.01212	0.795975	3.141e-11	HLA-B;MICA	intergenic
rs112168410	6	31335189	G	A	0.0295393	0.873793	0.00501721	0.01211	0.792788	0.07941	0.040688	0.713217	6.64171e-11	---	0.01608	0.796859	3.325e-11	HLA-B;MICA	intergenic
rs57989216	6	31335791	G	A	0.0289563	0.856195	0.00222483	0.01212	0.790018	0.07464	0.040721	0.712669	5.99778e-11	---	0.04057	0.788673	6.613e-12	HLA-B;MICA	intergenic
rs114118665	6	31342005	T	G	0.0242112	0.818149	0.00100565	0.01212	0.791599	0.07732	0.033925	0.668632	5.46872e-11	---	0.05871	0.753797	2.183e-12	HLA-B;MICA	intergenic
rs114170382	6	31345421	G	A	0.0286566	0.850646	0.00150486	0.01212	0.791995	0.07796	0.040555	0.713086	6.96431e-11	---	0.05239	0.786756	4.487e-12	HLA-B;MICA	intergenic
rs58102217	6	31346655	G	A	0.0289279	0.852422	0.00165441	0.01212	0.791916	0.07776	0.040739	0.713196	6.38678e-11	---	0.04818	0.787557	4.81e-12	HLA-B;MICA	intergenic
rs114607072	6	31351940	G	T	0.0286778	0.849396	0.00135917	0.01212	0.792312	0.07844	0.040538	0.712552	6.52689e-11	---	0.05369	0.786039	3.768e-12	HLA-B;MICA	intergenic
rs111281598	6	31367874	T	C	0.0481485	0.912228	0.0208052	0.01605	0.796841	0.0475	0.06615	0.83215	1.66253e-06	---	0.1901	0.862925	9.124e-08	MICA	UTR5
rs59440261	6	31371071	C	A	0.0292393	0.843951	0.000788133	0.01213	0.791599	0.0771	0.040944	0.708151	2.60353e-11	---	0.05218	0.781728	9.521e-13	MICA	intronic
rs2923003	6	31373445	T	C	0.029177	0.84228	0.000691885	0.01214	0.794136	0.08117	0.040915	0.708534	2.79647e-11	---	0.05662	0.781545	8.987e-13	MICA	intronic
rs73400361	6	31376266	A	G	0.0481101	0.911896	0.0204472	0.01611	0.802198	0.05407	0.066116	0.834042	2.18759e-06	---	0.2129	0.864405	1.217e-07	MICA	intronic
rs144888775	6	31378257	G	A	0.0301963	0.873582	0.00428361	0.01221	0.800755	0.09163	0.041051	0.71169	4.19729e-11	---	0.0137	0.797329	2.357e-11	MICA	intronic
rs41558312	6	31378864	A	G	0.029318	0.866323	0.0027965	0.01221	0.800755	0.09165	0.040036	0.70314	2.32377e-11	---	0.01366	0.790578	8.703e-12	MICA	exonic
rs140810304	6	31382495	G	A	0.0286597	0.848484	0.0012514	0.01222	0.800595	0.09136	0.040581	0.70755	2.90854e-11	---	0.04331	0.784778	2.409e-12	MICA	intronic
rs115841246	6	31383613	A	G	0.0287084	0.847271	0.00112049	0.01222	0.800515	0.0911	0.040607	0.707194	2.69228e-11	---	0.04447	0.784092	1.961e-12	MICA	downstream
rs79479695	6	31387448	G	T	0.0294339	0.856503	0.00205839	0.01222	0.800515	0.0911	0.041046	0.711816	4.28292e-11	---	0.0363	0.790029	6.159e-12	MICA;LINC01149	intergenic
rs75119533	6	31387667	T	A	0.029434	0.856513	0.00205981	0.01222	0.800515	0.0911	0.041047	0.711812	4.27907e-11	---	0.03628	0.790031	6.161e-12	MICA;LINC01149	intergenic
rs79411911	6	31387810	C	T	0.0294341	0.856458	0.00205005	0.01222	0.800515	0.0911	0.041048	0.711803	4.27151e-11	---	0.03634	0.790004	6.114e-12	MICA;LINC01149	intergenic
rs116081995	6	31389740	G	A	0.0292301	0.867333	0.00297739	0.01223	0.800035	0.08999	0.040542	0.707971	3.13436e-11	---	0.01617	0.792967	1.124e-11	MICA;LINC01149	intergenic
rs116419909	6	31390266	G	A	0.0293032	0.868255	0.00318275	0.01223	0.800035	0.08996	0.040598	0.707909	3.06188e-11	---	0.01539	0.793334	1.221e-11	MICA;LINC01149	intergenic
rs116339333	6	31390971	G	A	0.0292732	0.866381	0.00276471	0.01223	0.800035	0.08996	0.040566	0.707549	2.89186e-11	---	0.01649	0.79238	9.593e-12	MICA;LINC01149	intergenic
rs138130755	6	31400137	A	G	0.0292004	0.866835	0.00296192	0.01223	0.800035	0.08996	0.040517	0.709188	3.86898e-11	---	0.01795	0.793273	1.274e-11	MICA;LINC01149	intergenic
rs138117378	6	31400705	G	A	0.0290067	0.867116	0.00313259	0.01223	0.800035	0.08996	0.040399	0.709518	4.35693e-11	---	0.01839	0.793534	1.49e-11	MICA;LINC01149	intergenic
rs148792134	6	31402358	A	G	0.0292368	0.869277	0.0035815	0.01223	0.800035	0.08996	0.040509	0.709091	3.8097e-11	---	0.01596	0.794275	1.665e-11	MICA;LINC01149	intergenic
rs112689184	6	31405128	T	A	0.0301073	0.88011	0.00716232	0.01223	0.800035	0.08995	0.041055	0.711644	4.15487e-11	---	0.01011	0.799976	4.963e-11	MICA;LINC01149	intergenic
rs74655380	6	31411714	T	G	0.0300519	0.882345	0.00847626	0.01223	0.799955	0.08962	0.041105	0.710736	3.52138e-11	---	0.00861	0.800523	5.79e-11	LINC01149	ncRNA_intronic
rs77311173	6	31412271	G	T	0.0300505	0.88248	0.00857144	0.01223	0.799875	0.08935	0.041105	0.710741	3.52436e-11	---	0.008562	0.80057	5.872e-11	LINC01149	ncRNA_intronic
rs115846244	6	31430060	G	T	0.0289867	0.866814	0.00318661	0.01206	0.790492	0.07601	0.040569	0.710343	4.59514e-11	---	0.01973	0.792311	1.278e-11	HCP5	upstream
rs2395029	6	31431780	T	G	0.029009	0.867389	0.00330148	0.01196	0.774142	0.05463	0.040661	0.711803	5.32536e-11	---	0.02028	0.790662	9.928e-12	HCP5	ncRNA_exonic
rs3021366	6	31445771	C	A	0.0303979	0.86295	0.00187765	0.01317	0.795567	0.07253	0.041499	0.710996	2.94889e-11	---	0.02136	0.791706	4.234e-12	HCG26;MICB	intergenic
rs2905741	6	31452292	G	A	0.0302729	0.864257	0.00208254	0.01304	0.78592	0.05899	0.041141	0.712407	4.56706e-11	---	0.0221	0.791396	5.047e-12	HCG26;MICB	intergenic
rs2905734	6	31453711	A	C	0.0308385	0.859974	0.00135649	0.01304	0.78592	0.05899	0.041337	0.714564	5.92835e-11	---	0.02915	0.790472	3.259e-12	HCG26;MICB	intergenic
rs2905725	6	31458936	A	T	0.0306831	0.840858	0.000444482	0.01411	0.859934	0.2189	0.041097	0.714172	7.20911e-11	---	0.05391	0.792822	4.133e-12	HCG26;MICB	intergenic
rs41293856	6	31462648	G	T	0.0306191	0.842749	0.000519018	0.01433	0.876078	0.2753	0.041495	0.713755	4.6813e-11	---	0.04201	0.795723	5.564e-12	MICB	upstream
rs41293860	6	31464091	G	A	0.0316262	0.856839	0.00146682	0.01493	0.910465	0.4308	0.042253	0.706153	9.14817e-12	---	0.01083	0.803328	1.74e-11	MICB	intronic
rs3828917	6	31465917	G	T	0.0315939	0.856949	0.00148545	0.01493	0.910556	0.4312	0.042254	0.706057	8.93958e-12	---	0.01071	0.803347	1.748e-11	MICB	UTR5
rs41293879	6	31468404	C	A	0.0314061	0.859096	0.00179156	0.01494	0.912288	0.4403	0.042215	0.706684	1.00942e-11	---	0.01006	0.80479	2.525e-11	MICB	intronic
rs41293883	6	31474820	C	T	0.0316923	0.857736	0.00154873	0.01492	0.927651	0.5296	0.042226	0.706282	9.50096e-12	---	0.008674	0.806064	2.948e-11	MICB	exonic
rs4959077	6	31475628	G	A	0.032012	0.858298	0.00156407	0.01504	0.931462	0.5503	0.042288	0.707083	1.04709e-11	---	0.008325	0.807161	3.449e-11	MICB	intronic
rs7757162	6	31478960	G	A	0.0304593	0.864018	0.00194253	0.01302	0.787336	0.06142	0.041416	0.715629	6.42693e-11	---	0.02564	0.792872	5.985e-12	MICB	downstream
rs7757383	6	31479223	C	T	0.0304553	0.863866	0.00192809	0.01302	0.787336	0.06142	0.041415	0.715664	6.46541e-11	---	0.02591	0.792822	5.945e-12	MICB	downstream
rs41293887	6	31479535	T	A	0.0323377	0.873309	0.00307506	0.01495	0.912288	0.4401	0.042231	0.708422	1.32626e-11	---	0.005086	0.81174	8.01e-11	MICB	downstream
rs41293891	6	31480005	G	A	0.0323247	0.87353	0.0031745	0.01495	0.912288	0.4401	0.042229	0.70855	1.35535e-11	---	0.005102	0.811892	8.483e-11	MICB;MCCD1	intergenic
rs41293895	6	31481133	T	C	0.0323023	0.873724	0.00340097	0.01494	0.912835	0.4437	0.042162	0.708636	1.45025e-11	---	0.00519	0.812088	9.881e-11	MICB;MCCD1	intergenic
rs41293899	6	31481753	G	T	0.0322942	0.873563	0.00336766	0.01494	0.912835	0.4437	0.042163	0.708368	1.3933e-11	---	0.005146	0.811901	9.517e-11	MICB;MCCD1	intergenic
rs4959078	6	31482626	G	A	0.0322911	0.873343	0.00331251	0.01494	0.912835	0.4434	0.042173	0.707934	1.2938e-11	---	0.005053	0.811616	8.888e-11	MICB;MCCD1	intergenic
rs41293907	6	31483892	A	T	0.0322717	0.872343	0.00305064	0.01494	0.912744	0.4432	0.042242	0.708043	1.24704e-11	---	0.005287	0.811217	7.741e-11	MICB;MCCD1	intergenic
rs41293911	6	31492279	C	T	0.0304911	0.858293	0.0012922	0.0132	0.776623	0.04632	0.041508	0.715575	6.06031e-11	---	0.03333	0.788749	2.313e-12	MICB;MCCD1	intergenic
rs41293915	6	31492870	T	C	0.0304944	0.858193	0.00128102	0.0132	0.776623	0.04632	0.041507	0.715587	6.07673e-11	---	0.0335	0.78871	2.289e-12	MICB;MCCD1	intergenic
rs2516484	6	31496381	A	T	0.0304004	0.85948	0.00146379	0.01333	0.782079	0.05108	0.041433	0.717103	8.00821e-11	---	0.03465	0.79074	3.716e-12	MCCD1	upstream
rs2516474	6	31503426	T	G	0.0304644	0.858271	0.00128977	0.0132	0.776468	0.04613	0.041548	0.714922	5.36486e-11	---	0.03224	0.788441	2.118e-12	ATP6V1G2-DDX39B	ncRNA_intronic
rs41293919	6	31509980	G	T	0.0304382	0.859112	0.00139579	0.0132	0.776468	0.04612	0.041515	0.71553	6.004e-11	---	0.03213	0.789057	2.549e-12	ATP6V1G2-DDX39B	ncRNA_intronic
rs41293923	6	31511579	G	T	0.0304488	0.859532	0.0014295	0.01324	0.775071	0.04426	0.041514	0.715626	6.10041e-11	---	0.03152	0.789062	2.538e-12	ATP6V1G2-DDX39B	ncRNA_intronic
rs28732141	6	31519365	C	T	0.0304221	0.860759	0.00160837	0.0135	0.789939	0.06127	0.041546	0.716932	7.33964e-11	---	0.03231	0.792421	4.983e-12	NFKBIL1	intronic
rs28732142	6	31521095	C	T	0.0304309	0.860735	0.00160839	0.0135	0.78986	0.06124	0.041543	0.717015	7.45393e-11	---	0.03251	0.792433	5.031e-12	NFKBIL1	intronic
rs28732143	6	31530810	G	A	0.030387	0.860018	0.0015225	0.01334	0.777867	0.04841	0.041487	0.717942	8.83058e-11	---	0.03497	0.790675	3.931e-12	NFKBIL1;LTA	intergenic
rs4947326	6	31533718	A	G	0.041614	0.899863	0.00986785	0.019	0.901766	0.3333	0.055828	0.767732	7.32649e-10	---	0.02163	0.847292	2.807e-09	NFKBIL1;LTA	intergenic
rs4947327	6	31533728	G	A	0.0416135	0.899824	0.00983825	0.019	0.901766	0.3333	0.055828	0.767732	7.32661e-10	---	0.02167	0.847275	2.795e-09	NFKBIL1;LTA	intergenic
rs9267497	6	31534500	A	G	0.0417387	0.90038	0.00993172	0.01899	0.901947	0.3344	0.055943	0.768997	8.47305e-10	---	0.02229	0.848077	3.106e-09	NFKBIL1;LTA	intergenic
rs361525	6	31543101	G	A	0.043039	0.899857	0.00854068	0.01873	0.883645	0.2513	0.056719	0.772818	1.25057e-09	---	0.02985	0.846808	2.051e-09	TNF	upstream
rs3093668	6	31546495	G	C	0.0322296	0.875386	0.0040025	0.01501	0.867708	0.2331	0.042385	0.707272	1.00618e-11	---	0.006351	0.805979	3.295e-11	TNF	downstream
rs3093726	6	31546789	T	C	0.0303844	0.862182	0.00183729	0.01265	0.737197	0.01985	0.041561	0.716819	7.14704e-11	---	0.02643	0.784702	1.662e-12	TNF	downstream
rs3093727	6	31547115	G	A	0.0303843	0.862114	0.00182911	0.013	0.7576	0.03023	0.041565	0.716952	7.29415e-11	---	0.029	0.787991	2.633e-12	TNF;LTB	intergenic
rs28732145	6	31558264	A	G	0.0299567	0.864851	0.00251946	0.01297	0.753068	0.02715	0.041334	0.712466	4.25336e-11	---	0.02112	0.786555	2.618e-12	NCR3	intronic
rs17207190	6	31569520	G	A	0.0296714	0.862192	0.00223093	0.01285	0.750962	0.0277	0.040855	0.708345	4.72918e-11	---	0.02127	0.783357	2.398e-12	NCR3;AIF1	intergenic
rs28732147	6	31572634	G	A	0.0384822	0.829806	3.02645e-05	0.01452	0.879853	0.2926	0.050052	0.721439	3.05513e-12	---	0.05887	0.793742	3.154e-14	NCR3;AIF1	intergenic
rs28732150	6	31583224	G	A	0.0481439	0.851656	5.13439e-05	0.03703	1.0012	0.9873	0.058489	0.760278	7.57918e-11	-+-	0.004401	0.8359	1.097e-11	AIF1	intronic
rs34451818	6	31583841	C	G	0.0436869	1.16661	0.000165342	0.03523	1.03035	0.7012	0.061143	1.16708	7.61564e-06	+++	0.3175	1.14498	4.098e-08	AIF1	UTR5
rs2280801	6	31592064	C	T	0.0485143	0.864309	0.000114217	0.03672	0.991834	0.914	0.058302	0.760357	8.28246e-11	---	0.004433	0.840509	2.257e-11	PRRC2A	exonic
rs28732152	6	31592645	G	A	0.0302894	0.845971	0.000471082	0.01249	0.794295	0.07766	0.042505	0.716735	4.59716e-11	---	0.05837	0.786609	9.242e-13	PRRC2A	intronic
rs35502919	6	31604355	C	A	0.0442006	1.16753	0.000129661	0.03528	1.02809	0.7213	0.061076	1.16585	8.99905e-06	+++	0.3052	1.14455	3.903e-08	PRRC2A	exonic
rs28732153	6	31607035	C	G	0.0302832	0.847408	0.00054765	0.01249	0.794454	0.07822	0.042488	0.714331	3.24783e-11	---	0.04948	0.786249	9.051e-13	BAG6	intronic
rs28732154	6	31607674	C	T	0.0482731	0.866197	0.000157884	0.03676	0.991437	0.9105	0.058007	0.759626	8.90016e-11	---	0.004145	0.841006	3.384e-11	BAG6	intronic
rs9391731	6	31611062	C	A	0.0483983	0.868624	0.000199998	0.03676	0.991437	0.9105	0.058246	0.759031	6.67363e-11	---	0.003618	0.841854	3.715e-11	BAG6	intronic
rs12055599	6	31612576	A	C	0.0482457	0.86949	0.000229649	0.03598	1.00401	0.9581	0.058286	0.760238	8.16532e-11	-+-	0.002707	0.844371	7.614e-11	BAG6	intronic
rs28732156	6	31614797	G	A	0.0302941	0.84721	0.000534429	0.01248	0.794454	0.07823	0.042068	0.714419	4.12754e-11	---	0.05085	0.7862	1.027e-12	BAG6	intronic
rs9404941	6	31622816	T	C	0.048527	0.867226	0.000165985	0.03676	0.991437	0.9105	0.058258	0.760965	9.40632e-11	---	0.004291	0.842037	3.712e-11	APOM	intronic
rs28732157	6	31628216	C	T	0.0484508	0.867373	0.000170659	0.03673	0.99223	0.9191	0.058094	0.760475	9.10093e-11	---	0.004095	0.841999	3.863e-11	C6orf47	UTR5
rs28732158	6	31630318	C	G	0.0484504	0.865877	0.000142962	0.03676	0.991437	0.9105	0.058086	0.760516	9.21577e-11	---	0.004359	0.841236	3.086e-11	GPANK1	exonic
rs28732159	6	31633482	T	C	0.0303471	0.85	0.000686601	0.01249	0.794534	0.07831	0.042077	0.714219	4.00704e-11	---	0.0449	0.787336	1.412e-12	GPANK1	UTR5
rs2295663	6	31669295	A	G	0.0484076	0.863292	0.000107224	0.03679	0.991437	0.9107	0.058132	0.759994	8.2536e-11	---	0.004488	0.839843	2.072e-11	ABHD16A	intronic
rs805284	6	31682029	G	A	0.0438732	1.15639	0.000392327	0.03523	1.02061	0.7933	0.061512	1.16656	7.69872e-06	+++	0.2811	1.13844	1.248e-07	LY6G6E	upstream
rs28381344	6	31707526	G	A	0.0301028	0.850991	0.000803014	0.01249	0.79509	0.07939	0.04175	0.706878	1.50223e-11	---	0.03082	0.784752	9.35e-13	MSH5;MSH5-SAPCD1	upstream
rs28732160	6	31751071	C	T	0.03021	0.854322	0.00101899	0.0125	0.793581	0.07689	0.041932	0.709377	2.03148e-11	---	0.02968	0.787016	1.517e-12	VARS	intronic
rs9368699	6	31802541	T	C	0.0350074	0.884658	0.00555785	0.03155	0.996705	0.9682	0.043237	0.72121	6.14037e-11	---	0.0005554	0.833367	2.717e-09	C6orf48;SNORD48	upstream
rs28732162	6	31816059	C	T	0.0309597	0.861108	0.00161585	0.01252	0.792629	0.07494	0.042024	0.710209	2.07321e-11	---	0.02188	0.790138	2.841e-12	C6orf48;NEU1	intergenic
rs28732164	6	31861207	G	C	0.0305255	0.857008	0.0011569	0.013	0.79509	0.07229	0.042149	0.710442	2.01627e-11	---	0.02659	0.788849	1.664e-12	EHMT2	UTR5
rs2844456	6	31864674	T	C	0.0433038	1.15952	0.000356734	0.03543	1.01238	0.8741	0.060844	1.17686	2.3529e-06	+++	0.2047	1.1423	6.111e-08	EHMT2	intronic
rs28732165	6	31876647	A	C	0.0304854	0.856736	0.00114842	0.01303	0.794375	0.07102	0.042211	0.710914	2.19464e-11	---	0.02776	0.788824	1.702e-12	C2	intronic
rs9267671	6	31880480	G	A	0.0466334	0.931742	0.0679145	0.02145	0.844593	0.09338	0.060924	0.7782	8.84422e-10	---	0.005999	0.857062	1.307e-08	C2	intronic
rs4151664	6	31920873	C	T	0.0474353	0.930856	0.0609083	0.0251	0.907465	0.2973	0.060876	0.781084	1.44445e-09	---	0.006184	0.867301	5.891e-08	NELFE	intronic
rs35664695	6	31929808	C	T	0.0310064	0.855089	0.00087059	0.01564	0.897448	0.3536	0.042411	0.722128	1.10542e-10	---	0.02882	0.807664	3.603e-11	SKIV2L	exonic
rs41315812	6	31943232	C	T	0.0309278	0.850985	0.00061128	0.01575	0.904476	0.3879	0.04223	0.72166	1.13351e-10	---	0.03061	0.806608	2.764e-11	STK19	intronic
rs41258944	6	32017242	C	T	0.0474494	0.904549	0.0088782	0.02136	0.9283	0.4575	0.063656	0.786925	2.15889e-09	---	0.02858	0.861166	7.803e-09	TNXB	exonic
rs41316748	6	32019512	T	C	0.030904	0.84446	0.00033783	0.01593	0.873017	0.242	0.041904	0.720574	1.13065e-10	---	0.04951	0.798943	5.729e-12	TNXB	intronic
rs34562262	6	32020961	G	C	0.0415072	1.15766	0.000517804	0.02801	1.02614	0.7666	0.0601	1.1752	3.40608e-06	+++	0.3483	1.14317	8.549e-08	TNXB	intronic
rs28732167	6	32031904	G	A	0.0384748	0.898053	0.0113161	0.02079	0.933887	0.4997	0.048663	0.758305	2.14276e-09	---	0.01446	0.847012	1.274e-08	TNXB	intronic
rs137893789	6	32055486	G	A	0.0409616	1.14804	0.00127756	0.02802	1.02562	0.7705	0.058972	1.18458	1.46187e-06	+++	0.2992	1.14209	1.236e-07	TNXB	intronic
rs28732173	6	32071010	G	A	0.0354427	0.855527	0.000425448	0.02294	0.918696	0.3766	0.045143	0.721113	2.74079e-11	---	0.01223	0.8103	6.699e-12	TNXB	intronic
rs28732175	6	32085278	C	T	0.0307183	0.82589	5.21752e-05	0.0156	0.902849	0.3826	0.041682	0.724453	2.22171e-10	---	0.07905	0.796366	2.187e-12	ATF6B	intronic
rs28732178	6	32115222	G	A	0.0384091	0.882831	0.00341565	0.02056	0.950564	0.6194	0.048212	0.763021	5.49958e-09	---	0.02872	0.844533	6.872e-09	PRRT1	downstream
rs10947233	6	32124424	G	T	0.0459109	1.15167	0.000343079	0.04759	1.0835	0.2348	0.058663	1.1763	3.84643e-06	+++	0.5568	1.15028	8.336e-09	PPT2-EGFL8	ncRNA_intronic
rs28732179	6	32126496	A	C	0.0385282	0.879831	0.00256042	0.0208	0.947337	0.5941	0.048187	0.766492	8.82644e-09	---	0.03894	0.844215	5.9e-09	PPT2-EGFL8	ncRNA_intronic
rs41268924	6	32135137	G	A	0.0428663	1.15165	0.000494175	0.02879	1.01816	0.8337	0.059487	1.17973	2.12966e-06	+++	0.2804	1.14072	7.08e-08	EGFL8	exonic
rs1802036	6	32136029	A	G	0.0312034	0.825025	4.64286e-05	0.01584	0.907647	0.4047	0.041258	0.72585	3.66575e-10	---	0.08188	0.797202	3.011e-12	PPT2-EGFL8	ncRNA_exonic
rs41268928	6	32147157	G	C	0.0467171	1.14691	0.000392723	0.04775	1.06972	0.3147	0.059876	1.18095	1.66458e-06	+++	0.4184	1.14755	7.854e-09	RNF5P1	ncRNA_intronic
rs41268932	6	32154711	A	G	0.040947	1.16496	0.000251344	0.02975	1.00511	0.952	0.057005	1.18519	1.66872e-06	+++	0.1932	1.14663	4.204e-08	PBX2	intronic
rs2022059	6	32156489	G	C	0.0486022	1.12456	0.00201269	0.0309	1.04739	0.5754	0.063869	1.15639	1.93401e-05	+++	0.521	1.12438	6.827e-07	PBX2	intronic
rs2856437	6	32157364	G	A	0.0485885	1.12505	0.00194239	0.0308	1.04959	0.5578	0.063968	1.15589	2.04208e-05	+++	0.5395	1.12478	6.489e-07	PBX2	intronic
rs12663103	6	32161324	T	C	0.045288	0.867922	0.000294397	0.02184	0.970543	0.7618	0.054346	0.809049	6.41007e-07	---	0.1791	0.859467	1.467e-08	GPSM3	intronic
rs8192583	6	32163274	G	A	0.0385592	0.878239	0.00216893	0.0206	0.926909	0.4567	0.048183	0.778092	4.57026e-08	---	0.09001	0.845538	8.391e-09	NOTCH4	exonic
rs8192579	6	32163799	T	C	0.0452032	0.868163	0.000305576	0.02162	0.974822	0.7971	0.054713	0.811694	8.49233e-07	---	0.1848	0.861225	2.059e-08	NOTCH4	exonic
rs2114437	6	32166380	C	G	0.0385967	0.879452	0.00238915	0.02057	0.933887	0.5029	0.048119	0.774364	2.75687e-08	---	0.0681	0.845499	8.094e-09	NOTCH4	intronic
rs8192574	6	32169145	G	A	0.0425485	1.16024	0.000245845	0.02969	1.00582	0.9455	0.058862	1.19126	5.20488e-07	+++	0.1777	1.14681	1.799e-08	NOTCH4	exonic
rs6903053	6	32171279	C	T	0.0451705	0.869872	0.000373127	0.02162	0.974725	0.7965	0.05426	0.810324	7.74821e-07	---	0.1733	0.861448	2.368e-08	NOTCH4	intronic
rs6907458	6	32171288	C	T	0.0451883	0.869764	0.000368944	0.02172	0.981081	0.847	0.054363	0.808564	5.96749e-07	---	0.1482	0.861535	2.261e-08	NOTCH4	intronic
rs112126052	6	32173757	T	A	0.0406821	0.872627	0.00093803	0.02058	0.935195	0.5117	0.050004	0.78035	3.61605e-08	---	0.09877	0.845084	3.273e-09	NOTCH4	intronic
rs8192591	6	32185796	C	T	0.0290601	0.809342	1.40268e-05	0.01306	0.796682	0.07556	0.03968	0.734118	2.3436e-09	---	0.3799	0.77794	2.02e-13	NOTCH4	exonic
rs479536	6	32193678	G	A	0.0498068	0.857761	2.8473e-05	0.008367	0.659548	0.008923	0.076886	0.943131	0.0834341	---	0.02452	0.854535	7.497e-07	NOTCH4;LOC101929163	intergenic
rs393125	6	32193899	G	A	0.0498192	0.857787	2.858e-05	0.008348	0.660472	0.00922	0.076886	0.943131	0.0834375	---	0.02502	0.854729	7.691e-07	NOTCH4;LOC101929163	intergenic
rs526945	6	32194982	T	A	0.0499073	0.858332	3.05992e-05	0.008352	0.660208	0.00913	0.076856	0.942544	0.0801922	---	0.02611	0.854728	7.608e-07	NOTCH4;LOC101929163	intergenic
rs114765365	6	32199517	T	C	0.0317409	0.83805	0.000144635	0.01586	0.901135	0.3705	0.042438	0.747665	4.67261e-09	---	0.1424	0.811281	5.293e-11	NOTCH4;LOC101929163	intergenic
rs28732180	6	32204882	C	T	0.0305236	0.831806	0.000101763	0.01561	0.902307	0.3802	0.040933	0.745794	6.69021e-09	---	0.1608	0.80784	4.788e-11	NOTCH4;LOC101929163	intergenic
rs557236	6	32214995	G	A	0.0496417	0.856516	2.56735e-05	0.008351	0.658757	0.008579	0.076752	0.939414	0.0655228	---	0.02755	0.852516	4.716e-07	NOTCH4;LOC101929163	intergenic
rs6916062	6	32219041	C	T	0.0316437	0.841332	0.000215301	0.01572	0.912561	0.4335	0.042175	0.754589	1.34058e-08	---	0.1542	0.817186	2.285e-10	NOTCH4;LOC101929163	intergenic
rs28895019	6	32230720	G	C	0.0303355	0.831572	0.000113944	0.0155	0.912014	0.4337	0.0405	0.752635	2.08593e-08	---	0.1884	0.811869	1.533e-10	LOC101929163	ncRNA_intronic
rs28732183	6	32234922	T	C	0.0316248	0.841799	0.000225288	0.01568	0.914846	0.4464	0.042123	0.754029	1.27802e-08	---	0.1465	0.817477	2.459e-10	LOC101929163	ncRNA_intronic
rs28732184	6	32238381	G	A	0.0316496	0.84279	0.00024603	0.01568	0.914937	0.447	0.042152	0.754123	1.29468e-08	---	0.1437	0.817978	2.747e-10	LOC101929163	ncRNA_intronic
rs28366169	6	32238496	G	A	0.0495311	0.856354	2.55403e-05	0.008351	0.658757	0.008572	0.076845	0.938561	0.0616405	---	0.0285	0.852146	4.299e-07	LOC101929163	ncRNA_intronic
rs28895021	6	32245462	C	A	0.0305838	0.835374	0.000148686	0.0155	0.911832	0.4325	0.040694	0.753417	2.05771e-08	---	0.1779	0.813897	2.024e-10	LOC101929163	ncRNA_intronic
rs28732187	6	32256782	T	C	0.0306385	0.836597	0.000166458	0.0155	0.91174	0.4322	0.040739	0.752791	1.8777e-08	---	0.17	0.814183	2.15e-10	LOC101929163	ncRNA_intronic
rs28366180	6	32289423	G	T	0.0495629	0.857581	2.9451e-05	0.008358	0.658428	0.00846	0.076808	0.935926	0.0510603	---	0.0332	0.851738	3.665e-07	LOC101929163	ncRNA_intronic
rs28732190	6	32293509	C	A	0.0315856	0.84287	0.000253761	0.01566	0.916402	0.4553	0.042118	0.754876	1.43872e-08	---	0.1456	0.818524	3.165e-10	LOC101929163	ncRNA_intronic
rs28732191	6	32303474	G	T	0.0315874	0.842427	0.00023993	0.01566	0.916219	0.4543	0.042137	0.755346	1.51122e-08	---	0.1496	0.818492	3.06e-10	LOC101929163	ncRNA_intronic
rs28732193	6	32306922	T	C	0.0317177	0.839468	0.000176467	0.01572	0.913018	0.436	0.042175	0.754615	1.3445e-08	---	0.1599	0.816413	1.852e-10	LOC101929163	ncRNA_intronic
rs28732196	6	32322071	G	A	0.0305741	0.832893	0.000117004	0.01551	0.91092	0.4274	0.04075	0.75088	1.48191e-08	---	0.1736	0.8116	1.209e-10	LOC101929163	ncRNA_intronic
rs28732197	6	32325658	G	A	0.0314931	0.843584	0.000269233	0.01566	0.915761	0.4519	0.042134	0.754866	1.42078e-08	---	0.1439	0.818756	3.308e-10	LOC101929163	ncRNA_intronic
rs28895022	6	32328421	G	A	0.0314938	0.843391	0.000263797	0.01566	0.915761	0.4519	0.042135	0.75484	1.4148e-08	---	0.1444	0.818658	3.223e-10	LOC101929163	ncRNA_intronic
rs13201101	6	32343604	C	T	0.0469325	0.932935	0.072867	0.04367	0.892883	0.1044	0.053583	0.781013	1.27028e-08	---	0.008456	0.86604	7.818e-08	LOC101929163	ncRNA_intronic
rs28895023	6	32347338	G	A	0.0469569	0.935914	0.0870073	0.04366	0.892883	0.1044	0.053545	0.78059	1.20631e-08	---	0.007026	0.867152	1.035e-07	LOC101929163	ncRNA_intronic
rs28732200	6	32350328	G	T	0.0310937	0.848376	0.000468549	0.0152	0.870228	0.2418	0.041814	0.737484	1.43525e-09	---	0.09647	0.807388	4.628e-11	LOC101929163	ncRNA_intronic
rs28732201	6	32350454	G	A	0.0304043	0.841697	0.000291348	0.01499	0.882056	0.2939	0.04053	0.741145	4.18855e-09	---	0.1316	0.807588	7.387e-11	LOC101929163	ncRNA_intronic
rs28732202	6	32355221	C	G	0.0304334	0.842237	0.000301374	0.0152	0.870228	0.2418	0.040393	0.736018	2.18891e-09	---	0.1157	0.804045	3.604e-11	LOC101929163	ncRNA_intronic
rs28732203	6	32362447	C	T	0.0310477	0.849263	0.00051157	0.01522	0.869967	0.2404	0.04184	0.736148	1.17229e-09	---	0.08878	0.807188	4.464e-11	LOC101929163	ncRNA_intronic
rs28732204	6	32373796	A	G	0.031048	0.843161	0.000291361	0.0152	0.86988	0.2405	0.041854	0.734574	9.25779e-10	---	0.1006	0.803806	1.916e-11	LOC101929163	ncRNA_intronic
rs28732206	6	32383335	G	C	0.0308385	0.842469	0.000287069	0.01455	0.844256	0.1626	0.041712	0.730777	5.69077e-10	---	0.1047	0.798277	7.423e-12	LOC101929163;HLA-DRA	intergenic
rs28732207	6	32383458	A	G	0.0308448	0.842805	0.000295301	0.01455	0.844256	0.1626	0.041711	0.730789	5.70098e-10	---	0.1036	0.798431	7.696e-12	LOC101929163;HLA-DRA	intergenic
rs6936452	6	32393150	C	T	0.0410947	0.896958	0.00825293	0.01928	0.880646	0.2299	0.051067	0.786866	6.85837e-08	---	0.08978	0.850918	2.101e-08	LOC101929163;HLA-DRA	intergenic
rs6936656	6	32393281	C	T	0.0410814	0.897063	0.00831972	0.01935	0.883468	0.2396	0.051036	0.786786	6.78191e-08	---	0.08801	0.851345	2.229e-08	LOC101929163;HLA-DRA	intergenic
rs7738751	6	32394507	C	A	0.0410693	0.896194	0.00775737	0.01937	0.883557	0.2396	0.051021	0.786224	6.26304e-08	---	0.08855	0.850742	1.929e-08	LOC101929163;HLA-DRA	intergenic
rs28732210	6	32398497	C	T	0.0308384	0.84271	0.000287288	0.01456	0.844171	0.1619	0.041665	0.728935	4.41936e-10	---	0.09596	0.797604	6.219e-12	LOC101929163;HLA-DRA	intergenic
rs28732211	6	32398616	T	A	0.0308398	0.842864	0.000290139	0.01456	0.844171	0.1619	0.041671	0.728996	4.4379e-10	---	0.09563	0.797698	6.313e-12	LOC101929163;HLA-DRA	intergenic
rs7762370	6	32400190	T	C	0.0410833	0.896363	0.00783761	0.01939	0.891366	0.2743	0.051028	0.785928	5.92813e-08	---	0.08346	0.851833	2.275e-08	LOC101929163;HLA-DRA	intergenic
rs7356880	6	32401327	C	T	0.0410688	0.89592	0.00756831	0.01951	0.876692	0.2094	0.051176	0.78352	4.01445e-08	---	0.08066	0.848498	1.173e-08	LOC101929163;HLA-DRA	intergenic
rs28732212	6	32402531	G	A	0.0308723	0.842736	0.000283625	0.01456	0.844171	0.162	0.041672	0.728991	4.42843e-10	---	0.09588	0.797639	6.135e-12	LOC101929163;HLA-DRA	intergenic
rs28732213	6	32403119	G	A	0.0301089	0.834438	0.000147519	0.01456	0.844171	0.162	0.040277	0.728507	7.95565e-10	---	0.1297	0.793761	4.134e-12	LOC101929163;HLA-DRA	intergenic
rs28732214	6	32406122	G	A	0.0309814	0.840938	0.000240395	0.01456	0.844171	0.1619	0.041671	0.72901	4.44383e-10	---	0.1019	0.796852	5.01e-12	LOC101929163;HLA-DRA	intergenic
rs28732215	6	32408932	G	A	0.0308717	0.841603	0.000257725	0.01457	0.844002	0.1614	0.041638	0.725711	2.76976e-10	---	0.08681	0.795745	3.944e-12	HLA-DRA	intronic
rs11544315	6	32411573	C	T	0.0309207	0.843994	0.000318316	0.01456	0.844424	0.1628	0.041649	0.72555	2.68076e-10	---	0.07901	0.796793	5.084e-12	HLA-DRA	exonic
rs28895206	6	32425936	G	A	0.0309197	0.837839	0.000207585	0.01444	0.850356	0.183	0.041793	0.72724	3.52005e-10	---	0.1032	0.795625	4.296e-12	HLA-DRA;HLA-DRB5	intergenic
rs28732227	6	32427361	C	T	0.0406627	0.892896	0.00742705	0.0234	0.875202	0.1668	0.048939	0.770646	1.24604e-08	---	0.05491	0.84161	4.031e-09	HLA-DRA;HLA-DRB5	intergenic
rs28732233	6	32427699	C	T	0.0310712	0.837334	0.0002112	0.0144	0.852996	0.192	0.041663	0.725291	2.55662e-10	---	0.09561	0.794962	3.806e-12	HLA-DRA;HLA-DRB5	intergenic
rs28732236	6	32430976	G	A	0.0300978	0.82924	0.000123569	0.01439	0.852485	0.1902	0.040355	0.726758	5.90901e-10	---	0.1381	0.791902	3.477e-12	HLA-DRA;HLA-DRB5	intergenic
rs28895221	6	32433814	G	T	0.0300231	0.828086	0.000119622	0.01435	0.855559	0.2009	0.040286	0.726155	5.63086e-10	---	0.1379	0.79157	3.525e-12	HLA-DRA;HLA-DRB5	intergenic
rs28732239	6	32438713	G	A	0.0299773	0.82759	0.000123665	0.01435	0.857958	0.2091	0.040285	0.726191	5.67091e-10	---	0.1385	0.7917	3.926e-12	HLA-DRA;HLA-DRB5	intergenic
rs28732240	6	32438734	C	G	0.0299877	0.827657	0.000124781	0.01435	0.857958	0.2091	0.040285	0.726191	5.67086e-10	---	0.1383	0.79173	3.968e-12	HLA-DRA;HLA-DRB5	intergenic
rs28895243	6	32443799	A	G	0.0298746	0.826398	0.000130629	0.01436	0.858817	0.2122	0.040304	0.727797	7.05006e-10	---	0.1528	0.791954	4.982e-12	HLA-DRA;HLA-DRB5	intergenic
rs28895256	6	32445091	T	A	0.0295921	0.824354	0.000132441	0.01436	0.858817	0.2122	0.04016	0.721766	3.2322e-10	---	0.1315	0.788534	2.968e-12	HLA-DRA;HLA-DRB5	intergenic
rs6905837	6	32626205	C	T	0.0393845	0.919262	0.329314	0.05678	0.924779	0.2041	0.052711	0.766897	3.7094e-09	---	0.02285	0.8587	3.701e-08	HLA-DQA1;HLA-DQB1	intergenic
rs17205500	6	32637011	T	A	0.0328648	0.901428	0.168706	0.05678	0.924872	0.2051	0.048948	0.757051	4.59766e-09	---	0.01801	0.846713	4.153e-08	HLA-DQB1;HLA-DQA2	intergenic
rs17212055	6	32650631	C	A	0.0397295	0.885974	0.0150618	0.05675	0.92367	0.198	0.043744	0.753305	6.3592e-08	---	0.0203	0.838151	3.663e-08	HLA-DQB1;HLA-DQA2	intergenic
rs28724890	6	32741844	G	A	0.0268923	0.820129	9.92339e-05	0.01203	0.967539	0.8057	0.034694	0.744084	8.04388e-08	---	0.1378	0.810372	1.291e-09	HLA-DQB2;HLA-DOB	intergenic
rs28892573	6	32750915	A	G	0.0269651	0.823666	0.00013694	0.01202	0.968507	0.8115	0.034702	0.744193	8.11908e-08	---	0.1301	0.812171	1.848e-09	HLA-DQB2;HLA-DOB	intergenic
rs28892574	6	32756320	A	G	0.0269781	0.822709	0.000120835	0.01202	0.968507	0.8115	0.0347	0.743929	7.87705e-08	---	0.1308	0.81162	1.589e-09	HLA-DQB2;HLA-DOB	intergenic
rs28724894	6	32758648	G	A	0.026993	0.822213	0.000114188	0.01205	0.968216	0.8094	0.034727	0.746856	1.11076e-07	---	0.144	0.81257	1.889e-09	HLA-DQB2;HLA-DOB	intergenic
rs28724895	6	32766482	T	C	0.0269618	0.822818	0.00011704	0.01202	0.968797	0.8129	0.034608	0.744631	8.63892e-08	---	0.1327	0.811999	1.646e-09	HLA-DQB2;HLA-DOB	intergenic
rs11575907	6	32782112	C	T	0.0268908	0.829061	0.000207813	0.01197	0.971125	0.8273	0.034642	0.743422	7.10542e-08	---	0.1131	0.814663	2.743e-09	HLA-DOB	exonic
rs28724897	6	32799157	A	G	0.0267801	0.834155	0.000317754	0.01191	0.983931	0.9048	0.034254	0.759227	5.28599e-07	---	0.1492	0.825214	2.104e-08	TAP2	intronic
rs28724898	6	32803408	T	A	0.030041	0.86053	0.00159857	0.01191	0.983832	0.9039	0.038092	0.783669	2.1777e-06	---	0.1835	0.847456	2.934e-07	TAP2	intronic
rs28724900	6	32844032	C	T	0.0265737	0.835608	0.000419076	0.01113	0.967152	0.8092	0.034361	0.748948	1.61932e-07	---	0.1346	0.819461	9.543e-09	PSMB9;LOC100294145	intergenic
rs28724901	6	32852519	C	T	0.026422	0.835353	0.000429062	0.011	0.926446	0.5844	0.033966	0.752055	2.61689e-07	---	0.2181	0.815294	6.697e-09	PSMB9;LOC100294145	intergenic
rs28724902	6	32869624	T	G	0.0274031	0.835239	0.00032415	0.01105	0.925705	0.58	0.03497	0.752052	1.74143e-07	---	0.2122	0.815141	3.679e-09	LOC100294145	ncRNA_exonic
rs187764	6	32902114	C	T	0.0478652	0.847847	1.88265e-05	0.0148	0.855217	0.1955	0.068401	0.858147	5.03936e-05	---	0.9751	0.852878	3.016e-09	HLA-DMB	downstream
rs28724904	6	32950382	T	C	0.0257332	0.819615	0.000160019	0.009508	0.71177	0.02395	0.034287	0.789433	1.22657e-05	---	0.6464	0.790844	7.31e-10	BRD2;HLA-DOA	intergenic
rs537335990	8	14667943	C	G	0.00262014	2.06589	0.000644418	0.004702	1.18815	0.4308	0.001822	1.92863	5.06029e-05	+++	0.1291	1.85023	2.905e-07	SGCZ	intronic
rs117137535	9	140500443	G	A	0.0335349	1.42921	0.000527303	0.03952	1.30839	0.0003923	0.02474	1.27323	1.17576e-05	+++	0.6131	1.3494	5.911e-11	ARRDC1	intronic
rs41294611	10	6034542	A	G	0.0412196	1.13583	0.00303824	0.03819	1.13576	0.09428	0.042291	1.22623	7.26789e-07	+++	0.3875	1.16945	9.703e-09	IL15RA;IL2RA	intergenic
rs61833743	10	6050787	A	T	0.0324229	1.15879	0.0022372	0.02592	1.23467	0.02253	0.033921	1.29628	5.22026e-09	+++	0.2316	1.22109	4.601e-11	IL15RA;IL2RA	intergenic
rs12722490	10	6101791	C	T	0.04777	1.12063	0.00389417	0.03019	1.27494	0.004354	0.049694	1.21291	2.42056e-07	+++	0.2151	1.1778	3.571e-10	IL2RA	intronic
rs72776098	10	6116254	G	A	0.0216185	1.16003	0.0127487	0.01406	1.20671	0.1351	0.023329	1.2681	6.0661e-06	+++	0.5314	1.2073	3.828e-07	IL2RA;RBM17	intergenic
rs61839721	10	6178029	T	C	0.0325699	1.13381	0.00982721	0.0272	1.20069	0.04251	0.033822	1.26236	2.83952e-07	+++	0.2717	1.19151	1.039e-08	RBM17;PFKFB3	intergenic
rs61839728	10	6193399	C	T	0.0338115	1.15673	0.00242324	0.03039	1.16369	0.07647	0.035616	1.25931	2.59241e-07	+++	0.3943	1.19589	2.802e-09	PFKFB3	intronic
rs142185235	11	36418689	C	A	0.0317806	1.14765	0.00435266	0.05699	1.19101	0.00462	0.031564	1.18169	0.000451393	+++	0.8668	1.16706	1.719e-07	PRR5L	intronic
rs76741620	11	36420570	A	G	0.0321199	1.1519	0.00310532	0.05799	1.17563	0.008144	0.031566	1.18237	0.000426272	+++	0.9228	1.16703	1.65e-07	PRR5L	intronic
rs12290256	11	36423369	G	T	0.0312597	1.13861	0.00678022	0.0579	1.17774	0.007508	0.029269	1.19607	0.000221711	+++	0.7635	1.16614	2.188e-07	PRR5L	intronic
rs77229041	11	36423418	G	T	0.030583	1.14893	0.00420379	0.05795	1.17586	0.008084	0.028814	1.20258	0.000153985	+++	0.8023	1.17321	9.568e-08	PRR5L	intronic
rs12279091	11	36424967	A	G	0.031392	1.14386	0.004962	0.05788	1.17857	0.007276	0.029321	1.19896	0.000176182	+++	0.7838	1.16985	1.21e-07	PRR5L	intronic
rs12292945	11	36426640	T	C	0.0313517	1.14275	0.00527615	0.05788	1.17857	0.007245	0.029277	1.19863	0.000180544	+++	0.7776	1.1692	1.326e-07	PRR5L	intronic
rs11033593	11	36426806	C	T	0.0313552	1.1429	0.00521156	0.05788	1.17857	0.007245	0.029255	1.1995	0.000169309	+++	0.7731	1.1696	1.237e-07	PRR5L	intronic
rs7924917	11	36427273	A	G	0.0311892	1.14017	0.00628546	0.05788	1.17869	0.007237	0.02912	1.20241	0.000144312	+++	0.7347	1.16939	1.353e-07	PRR5L	intronic
rs7925254	11	36427295	G	A	0.0306515	1.14663	0.00491341	0.05788	1.17869	0.007237	0.028514	1.20833	0.000116665	+++	0.75	1.17468	8.398e-08	PRR5L	intronic
rs11033594	11	36427729	C	T	0.0313629	1.1427	0.00522483	0.05788	1.17869	0.007244	0.029241	1.19992	0.000164955	+++	0.7687	1.16968	1.213e-07	PRR5L	intronic
rs28520436	11	36428447	C	T	0.0306353	1.15208	0.00340677	0.05787	1.17869	0.007227	0.028765	1.20593	0.000119329	+++	0.8011	1.17639	5.529e-08	PRR5L	intronic
rs734429	11	36428674	T	C	0.0313796	1.14497	0.0045747	0.05787	1.17869	0.007225	0.029339	1.20591	0.000103389	+++	0.7459	1.17298	6.952e-08	PRR5L	intronic
rs11033595	11	36429589	C	T	0.0314174	1.1444	0.0046941	0.05787	1.17892	0.007163	0.029355	1.20545	0.000106293	+++	0.7443	1.17257	7.294e-08	PRR5L	intronic
rs11033599	11	36430089	A	G	0.0314256	1.14431	0.00471742	0.05787	1.17904	0.007137	0.029344	1.20514	0.00010938	+++	0.7458	1.17243	7.497e-08	PRR5L	intronic
rs11033600	11	36430169	G	A	0.0314572	1.14375	0.00487946	0.05787	1.17904	0.007151	0.029406	1.20711	9.39177e-05	+++	0.728	1.1729	6.879e-08	PRR5L	intronic
rs74688172	11	36430658	G	A	0.0301535	1.14799	0.00394164	0.05787	1.17975	0.006976	0.028927	1.21315	6.65062e-05	+++	0.72	1.17727	4.163e-08	PRR5L	intronic
rs77190366	11	36430848	C	T	0.0301391	1.14831	0.00387766	0.05787	1.17998	0.006906	0.028914	1.21079	7.99643e-05	+++	0.7391	1.17659	4.721e-08	PRR5L	intronic
rs56403503	11	36431969	G	A	0.0302785	1.15058	0.00332396	0.05786	1.18128	0.00657	0.028898	1.2191	4.15827e-05	+++	0.6958	1.18094	2.195e-08	PRR5L	intronic
rs12295535	11	36432024	C	T	0.0302907	1.15154	0.00313651	0.05786	1.18128	0.006567	0.028989	1.22244	3.05085e-05	+++	0.6773	1.18263	1.585e-08	PRR5L	intronic
rs12270539	11	36432134	C	T	0.0302711	1.15541	0.00250859	0.05786	1.18152	0.006518	0.029098	1.21903	3.97182e-05	+++	0.7309	1.18327	1.493e-08	PRR5L	intronic
rs77531520	11	36432445	C	T	0.0335301	1.1542	0.00175127	0.06991	1.19973	0.001235	0.029561	1.20185	0.000148053	+++	0.7956	1.17904	9.459e-09	PRR5L	intronic
rs11602467	11	36432830	T	G	0.0330441	1.11476	0.0207628	0.07527	1.1458	0.01298	0.029511	1.20877	9.97811e-05	+++	0.4812	1.1545	6.889e-07	PRR5L	intronic
rs11033603	11	36434542	G	A	0.0308555	1.1381	0.00662932	0.05818	1.17845	0.007335	0.029315	1.22007	4.41981e-05	+++	0.5939	1.17487	5.902e-08	PRR5L	intronic
rs11033612	11	36437164	C	T	0.0307062	1.14611	0.00431775	0.05817	1.17774	0.007537	0.029361	1.22165	3.96224e-05	+++	0.6446	1.1792	3.223e-08	PRR5L	intronic
rs1365121	11	36437868	T	G	0.0315753	1.15058	0.00297566	0.05821	1.17645	0.007915	0.029689	1.2339	1.35899e-05	+++	0.577	1.18565	8.898e-09	PRR5L	intronic
rs76282174	11	75983514	C	T	0.0213946	1.18897	0.00363924	0.02027	1.21482	0.05941	0.027382	1.23487	1.91953e-05	+++	0.8869	1.21021	8.304e-08	WNT11;THAP12	intergenic
rs55684690	11	76057946	C	T	0.0358994	1.21896	1.09819e-05	0.03445	1.21787	0.01216	0.03972	1.28071	1.83089e-09	+++	0.6821	1.24197	1.432e-14	WNT11;THAP12	intergenic
rs61894547	11	76248630	C	T	0.0477059	1.18666	9.20314e-06	0.03865	1.32777	0.000144	0.05034	1.27654	2.10859e-11	+++	0.2515	1.24115	5.266e-18	EMSY	intronic
rs146738303	11	76267087	A	G	0.0183371	1.20941	0.00208829	0.01605	1.1474	0.2283	0.021846	1.33363	1.20389e-07	+++	0.3327	1.24532	5.22e-09	EMSY;LRRC32	intergenic
rs72934321	11	76295700	G	A	0.0156402	1.21729	0.00470397	0.01376	1.68793	4.02e-05	0.015553	1.19897	0.00780216	+++	0.04894	1.2719	2.284e-07	EMSY;LRRC32	intergenic
rs55646091	11	76299431	G	A	0.0460571	1.18986	1.44556e-05	0.03678	1.42604	4.627e-06	0.049726	1.31356	1.01742e-13	+++	0.05736	1.27003	9.516e-21	EMSY;LRRC32	intergenic
rs141420268	11	76312943	C	G	0.0198519	1.17499	0.00774324	0.01867	1.18022	0.1202	0.024089	1.39355	1.09939e-10	+++	0.07045	1.25476	1.466e-10	EMSY;LRRC32	intergenic
rs534989302	11	99015559	C	T	0.00180572	1.50463	0.123336	0.00178	1.57035	0.2255	0.001306	2.46528	3.69121e-07	+++	0.2288	1.82798	8.837e-07	CNTN5	intronic
rs10305290	17	38604546	C	T	0.0111049	1.18793	0.0323248	0.005513	1.56674	0.01918	0.013059	1.34683	1.75157e-05	+++	0.2926	1.29967	4.58e-07	IGFBP4	intronic
rs112401631	17	38764524	T	A	0.015026	1.13113	0.109696	0.005868	1.5882	0.01673	0.021863	1.57088	7.16482e-18	+++	0.001698	1.34978	1.021e-13	CCR7;SMARCE1	intergenic
rs143001650	17	38781962	A	C	0.00786894	1.29255	0.0108772	0.004759	1.44585	0.08205	0.01071	1.61752	2.86788e-11	+++	0.1923	1.43207	5.639e-11	CCR7;SMARCE1	intergenic
rs111461069	17	40426824	T	A	0.0372173	1.26007	2.94394e-07	0.04127	1.00783	0.9129	0.033994	1.13112	0.00804082	+++	0.02345	1.16893	2.192e-07	STAT5B	intronic
rs116110568	18	45484483	C	T	0.00192719	2.73257	0.00316529	0.0004436	2.88695	0.1735	0.00196	1.9408	4.02742e-05	+++	0.606	2.41864	3.402e-07	SMAD2;ZBTB7C	intergenic
rs138050640	19	8954355	G	A	0.00815678	1.29842	0.0411063	0.02751	1.45107	2.482e-05	0.00335	1.46461	0.00623406	+++	0.743	1.38256	8.458e-07	MBD3L1	downstream
rs41298344	20	62294045	C	A	0.043876	0.881382	0.00247162	0.04256	0.833018	0.01101	0.053047	0.811133	1.42568e-06	---	0.3775	0.846629	1.582e-09	RTEL1-TNFRSF6B	ncRNA_intronic

## Sheet: Supplementary Data 4
	LD					RV SET			FINNGEN			UKBB			META
Lead SNPsa	D'	r2	Chr	Pos	Ref/Alt	AFAlt	ORAlt	P valueb	AFAlt	ORAlt	P valuec	AFAlt	ORAlt	P valued	Effect	Het p	ORAlt	P valuee	Pcondf	Pcond 2SNPsg	Nearest gene	Annotation
rs61812598	1	0.0829	1	154420087	G/A	0.391482	1.07413	2.13742e-05	0.2965	1.15465	4.774e-06	0.408557	1.11331	1.46146e-09	+++	0.08881	1.10092	3.723e-17	4.53046e-12		IL6R	Intronic
rs41269913			1	154461480	C/T	0.0334	1.14	0.0074	0.0226	1.44	0.00023	0.0382	1.23	6.4e-07	+++	0.09587	1.2159	2.3e-10	1.3917e-05		SHE	Intronic
	rs61812598(A) allele is correlated with rs41269913(T) allele
rs3755274	0.8447	0.0859	2	103002395	A/G	0.76691	0.864019	6.13966e-14	0.8099	0.894044	0.002303	0.777237	0.879136	3.09691e-10	---	0.6665	0.874275	1.941e-24	7.68892e-17		IL18R1	intronic
rs61731289			2	103141583	G/A	0.0409648	1.18814	4.18827e-05	0.01409	1.38362	0.009082	0.04801	1.12345	0.00286194	+++	0.2239	1.19029	1.536e-08	0.021692		SLC9A4	Exonic
	rs3755274(A) allele is correlated with rs61731289(A) allele
rs60153262	0.3057	0.0015	5	131984835	C/T	0.0412	1.13	0.0038	0.0382	1.24	0.0047	0.0387	1.21	1.3e-05	+++	0.429	1.17633	7.8e-09	9.35e-10		TH2LCRR	ncRNA_intronic
rs11747814			5	132024166	C/T	0.718564	0.884642	4.97732e-11	0.5609	0.942707	0.04232	0.770387	0.893336	2.92335e-08	---	0.1739	0.896563	3.153e-18	4.05317e-19		IL4;KIF3A	Intergenic
	Alleles are not correlated
rs8192591	1	0.0388	6	32185796	C/T	0.0290601	0.809342	1.40268e-05	0.01306	0.796682	0.07556	0.03968	0.734118	2.3436e-09	---	0.3799	0.77794	2.02e-13	7.82e-09	0.000220417	NOTCH4	Exonic
rs6913664			6	32295874	C/T	0.45489	0.906491	3.07409e-09	0.5334	0.949899	0.08263	0.475911	0.910881	1.17153e-07	---	0.3718	0.914639	1.268e-15	1.12091e-07	1.1e-07	LOC101929163	ncRNA_intronic
	rs8192591(T) allele is correlated with rs6913664(T) allele
rs526945	0.8808	0.2493	6	32194982	T/A	0.0499073	0.858332	3.05992e-05	0.008352	0.660208	0.00913	0.076856	0.942544	0.0801922	---	0.02611	0.854728	7.608e-07	0.0708705	0.554492	NOTCH4/LOC101929163	Intergenic
rs13208697			6	32583274	G/T	0.146085	0.864822	8.18745e-07	0.08079	0.836022	0.0007208	0.182072	0.861361	4.15628e-10	---	0.8501	0.859069	6.943e-18	9.50806e-12	9.1e-06	HLA-DRB1;HLA-DQA1	Intergenic
	rs526945(A) allele is correlated with rs13208697(T) allele
rs61833743	1	0.227	10	6050787	A/T	0.0324	1.16	0.0022	0.0259	1.23	0.023	0.0339	1.3	5.2e-09	+++	0.2316	1.22231	4.6e-11	0.0397271		IL15RA/IL2RA	Intergenic
rs62626322			10	6115639	T/G	0.115865	1.10449	9.70739e-05	0.1423	1.17963	5.335e-05	0.110552	1.21804	4.66597e-14	+++	0.02547	1.15798	5.909e-19	2.97412e-08		IL2RA;RBM17	Intergenic
	rs61833743(T) allele is correlated with rs62626322(G) allele
rs6484847	0.9271	0.169	11	36427292	C/T	0.146882	1.04666	0.050308	0.1854	1.12098	0.001926	0.137177	1.14108	7.20233e-08	+++	0.03034	1.09302	4.321e-09	0.000467247		PRR5L	Intronic
rs1365121			11	36437868	T/G	0.0316	1.15	0.003	0.0582	1.18	0.0079	0.0297	1.23	1.4e-05	+++	0.577	1.18448	8.9e-09	0.000875		PRR5L	Intronic
	rs6484847(T) allele is correlated with rs1365121(G) allele
rs7936434	1	0.0567	11	76293805	G/C	0.46882	1.11759	1.39377e-11	0.4156	1.13202	1.851e-05	0.472536	1.16559	3.17731e-18	+++	0.213	1.13786	2.007e-31	8.67891e-22		EMSY;LRRC32	Intergenic
rs55646091			11	76299431	G/A	0.0461	1.19	1.4e-05	0.0368	1.43	4.6e-06	0.0497	1.31	1e-13	+++	0.05736	1.26932	9.5e-21	1.39e-11		EMSY/LRRC32	Intergenic
	rs7936434(C) allele is correlated with rs55646091(A) allele
rs41298344	1	0.1929	20	62294045	C/A	0.0439	0.88	0.0025	0.0426	0.83	0.011	0.053	0.81	1.4e-06	---	0.3775	0.845092	1.6e-09	0.010315		RTEL1- TNFRSF6B	ncRNA_intronic
rs3848669			20	62300811	G/T	0.778392	1.08708	2.21449e-05	0.8052	1.16358	2.944e-05	0.752278	1.17047	1.15898e-13	+++	0.02633	1.12975	8.335e-20	9.88671e-12		RTEL1-TNFRSF6B	ncRNA_intronic
	rs41298344(C) allele is correlated with rs3848669(T) allele

## Sheet: Supplementary Data 5
Locus	Reported lead SNPa	Chr	Positionb	Original study					META GWAS				Commentf
				RA/AAc	AF (RA)	OR (RA)	P value	Referenced	RA	AF (RA)	OR (RA)	P valuee
1	rs7512552	1	150265704	T/C	0.49	0.96	5.4e-09	Paternoster et al. 2015	C	0.505079	1.05117	6.724e-06	N.s. after adjusting for the FLG mutations
	rs61813875	1	152536650	G/C	0.02	1.61	5.6e-29	Paternoster et al. 2015	G	0.0243265	1.89177	7.015e-75
2	rs2228145	1	154426970	C/A	0.39	1.08	6.1e-11	Paternoster et al. 2015	C	0.383989	1.10078	3.941e-17
3	rs10199605	2	8495097	A/G	0.3	0.96	4e-08	Paternoster et al. 2015	A	0.342622	0.942125	6.983e-07
4	rs112111458	2	71100105	G/A	0.13	0.94	9.4e-09	Paternoster et al. 2015	G	0.115661	0.932929	0.0001027
5	rs3755274*	2	103002395						G	0.777378	0.874275	1.941e-24	D' = 0.9942, r2 = 0.977
	rs6419573	2	103027103	T/C	0.26	1.11	1.5e-13	Paternoster et al. 2015	NA	NA	NA	NA
6	rs6720763	2	167992286	C/T	0.18	1.29	4.37e-08	Schaarschmidt et al. 2015	C	0.183776	0.993834	0.619	Not replicating
7	rs1057258	2	234115629	T/C	0.18	0.94	1.7e-10	Paternoster et al. 2015	T	0.171551	0.948097	0.0003086
8	rs35570272§	3	33047662						T	0.389055	1.06013	2.643e-07
	rs6780220	3	33087200	G/T (C/A)	0.535	1.25	2.77e-16	Hirota et al. 2012	C	0.165827	0.990378	0.733	Not replicating
9	rs12634229	3	112376308	G/A (C/T)	0.327	1.29	1.56e-19	Hirota et al. 2012	C	0.0701125	1.00284	0.5643	Not replicating
	rs9868053§	3	112647988						T	0.526981	0.936723	4.011e-09
10	rs17389644	4	123497697	A/G	0.23	1.19	1.4e-08	Ellinghaus et al. 2013	A	0.251846	1.09342	4.102e-12
11	rs10214237	5	35883734	C/T	0.27	0.94	2.9e-14	Paternoster et al. 2015	C	0.287181	0.921675	5.028e-11
12	rs7701890	5	109858821	G/A	0.13	1.24	3.15e-09	Sun et al. 2011	G	0.0964092	1.05765	0.002671	Not replicating
	rs3853750§	5	110154309						C	0.164235	1.10107	8.194e-11
13	rs2897442	5	132049027	C/T	0.29	1.11	3.8e-08	Paternoster et al. 2011	T	0.697112	0.903249	1.003e-16
	rs3091307*	5	131989136						G	0.215079	1.11023	8.334e-15	D' = 1, r2 = 0.9875
	rs12188917	5	131991085	C/T	0.21	1.14	4e-17	Paternoster et al. 2015	NA	NA	NA	NA
14	rs176095	6	32158319	T/C (A/G)	0.81	1.4	8.38e-20	Hirota et al. 2012	G	0.216466	0.915874	1.278e-10
	rs4713555	6	32575524	T/G	0.27	0.91	5.4e-09	Paternoster et al. 2015	T	0.268071	0.913215	3.561e-11
15	rs10230968§	7	2950747						T	0.175169	1.06639	2.221e-05
	rs4722404	7	3128789	G/A (C/T)	0.326	1.18	7.8e-09	Hirota et al. 2012	C	0.449143	1.03164	0.005176	Not replicating
16	rs6473227	8	81285892	A/C	0.61	0.94	2.2e-16	Paternoster et al. 2015	A	0.631271	0.927566	7.067e-11
17	rs716580*	9	22336434						A	0.564774	1.02464	0.03121	D' = 0.9769, r2 = 0.7188; not replicating
	rs10738626	9	22373457	C/T	0.494	0.81	1.45e-08	Schaarschmidt et al. 2015	NA	NA	NA	NA
18	rs6602364	10	6038853	G/C	0.45	1.05	1.3e-10	Paternoster et al. 2015	C	0.542504	0.922613	5.494e-13
19	rs10995251	10	64398466	C/T	0.511	1.28	5.9e-20	Hirota et al. 2012	T	0.366386	0.95753	0.0001552
20	rs10500684§	11	7241818						T	0.193293	0.940503	1.804e-05
	rs878860	11	7968359	G/A (C/T)	0.537	1.31	1.5e-22	Hirota et al. 2012	T	0.415535	1.00169	0.7735	Not replicating
21	rs12295535	11	36432024	A/G (T/C)	0.024	1.68	8e-13	Ellinghaus et al. 2013	T	0.0339836	1.18263	1.585e-08
22	rs10791824	11	65559266	G/A	0.57	1.12	2.1e-19	Paternoster et al. 2015	G	0.583365	1.12952	6.549e-27
23	rs2212434	11	76281593	T/C	0.45	1.09	4.6e-13	Paternoster et al. 2015	T	0.436463	1.13187	6.824e-29
24	rs7127307	11	128187383	C/T	0.47	0.94	1.5e-18	Paternoster et al. 2015	C	0.49407	0.920362	1.252e-13
25	rs2227483	12	68646521	A/T	0.44	0.94	6.7e-16	Paternoster et al. 2015	T	0.582574	1.07911	1.456e-11
26	rs2143950	14	35572357	T/C	0.17	1.08	1.8e-15	Paternoster et al. 2015	T	0.170226	1.084	2.136e-08
27	rs2041733	16	11229589	C/T	0.55	0.92	2.5e-11	Paternoster et al. 2015	C	0.535942	0.899462	8.26e-22
28	rs12951971 (rs17881320)	17	40528131	G/T	0.09	1.13	4.1e-08	Paternoster et al. 2015	G	0.0897507	1.1041	1.255e-07
29	rs16948048	17	47440466	G/A	0.384	1.17	2.9e-09	Ellinghaus et al. 2013	G	0.383257	1.07339	4.104e-10
30	rs2918307	19	8789722	G/A	0.16	1.12	4.6e-12	Paternoster et al. 2015	G	0.169287	1.13541	2.855e-17
31	rs73285914§	20	52795539						G	0.0974296	0.892169	3.448e-09
	rs16999165	20	52807221	T/C (A/G)	0.692	1.19	1.7e-08	Hirota et al. 2012	G	0.0350337	1.09232	0.003437	Not replicating
32	rs4809219	20	62303115	C/A	0.27	0.9	7e-13	Paternoster et al. 2015	A	0.772567	1.12942	1.021e-19

## Sheet: Supplementary Data 6
Gene	Location	P valuea	P valuea	Number of SNPs included	ORGRANVIL (95% CI)
		GRANVIL	SKAT
Loss of function variants (n = 332 genes)
FLG	1q21.3	2.86 x 10-48	2.13 x 10-45	3	2.40 (2.14-2.71)
Loss of function and missense variants (n = 12,474 genes)
FLG	1q21.3	0.64	2.33 x 10-6	89	1.00 (0.99-1.02)
DUSP1	5q35.1	1.34 x 10-8	8.05 x 10-9	4	0.89 (0.85-0.92)
Variants with CADD > 15 (n = 16,538 genes)
FLG	1q21.3	7.41 x 10-5	9.84 x 10-20	30	1.08 (1.04-1.12)
DUSP1	5q35.1	2.64 x 10-8	1.59 x 10-8	5	0.92 (0.90-0.95)
NOTCH4	6p21	3.64 x 10-6	8.78 x 10-7	18	0.89 (0.85-0.94)

## Sheet: Supplementary Data 7
GENE	CHR	START	STOP	NSNPS	NPARAM	N	ZSTAT	P VALUEa
FLG	1	152273651	152302679	9	5	63101	6.5345	3.19e-11
SLC9A4	2	103084762	103151431	3	2	61749	5.032	2.43e-07
DUSP1	5	172194093	172203198	5	1	68017	5.9772	1.13e-09
HLA-B	6	31320649	31329965	5	3	68017	4.5984	2.13e-06
MICA	6	31366356	31384092	6	4	65848	6.3386	1.16e-10
PRRC2A	6	31583497	31606548	13	9	64086	4.8571	5.96e-07
C6orf47	6	31625075	31633549	4	2	66575	5.8738	2.13e-09
GPANK1	6	31628006	31639060	4	2	66575	5.8738	2.13e-09
CSNK2B	6	31628013	31639120	4	2	66575	5.8738	2.13e-09
CSNK2B-LY6G5B-1181	6	31628879	31642323	3	2	67779	6.3922	8.18e-11
TNXB	6	32007931	32088111	21	13	64397	6.3322	1.21e-10
PPT2-EGFL8	6	32116622	32140755	9	6	59758	6.0518	7.16e-10
EGFL8	6	32127360	32137058	9	6	59758	6.0518	7.16e-10
AGPAT1	6	32134989	32150873	7	4	65766	5.0967	1.73e-07
PBX2	6	32151512	32162963	4	2	67342	4.7754	8.97e-07
NOTCH4	6	32161620	32196844	7	5	62198	7.5129	2.89e-14
HLA-DOB	6	32779540	32789825	2	1	65359	4.6067	2.05e-06
TAP2	6	32780544	32811599	4	2	65428	5.2233	8.79e-08
PRR5L	11	36312838	36487754	7	3	63743	5.0248	2.52e-07

## Sheet: Supplementary Data 8
HaploReg v4.1																			MutationTaster
Associated SNP (rsID)a	r2	D'	SNP in LD (rsID)	Chr	Positionb	Ref	Alt	AF (EUR)	RefSeq name	SiPhy cons	Promoter histone marks	Enhancer histone marks	DNAse	Proteins	Motifs	eQTL gene	eQTL tissue (P value)	Functional annotation (dbSNP)	Amino acid change	Prediction	Probability (model)	Splicing	PhastCons	Domains	CADD1.6 (hg37)
rs138726443	1	1	rs138726443	1	152280023	G	A	0.00298211	FLG	0				.	AP-4,CTCF,NF-E2	.		nonsense	R2447*	disease_causing	1.00 (complex_aae)	-	0	Truncated protein	39
rs61816761	1	1	rs61816761	1	152285861	G	A	0.00994036	FLG	0				.	AP-4,AhR::Arnt,Arnt,CTCF,NF-E2	.		nonsense	R501*	disease_causing	1.00 (complex_aae)	-	0	Truncated protein	35
rs41269913	1	1	rs41269913	1	154461480	C	T	0.0447316	SHE	0		FAT, ADRL, GI, MUS, LNG, HRT, SPLN, VAS		.		.		intronic	-	polymorphism	1.00 (without_aae)	splicing affected	0	-	0.065
rs61731289	0.94	1	rs77335368	2	103129573	G	A	0.03	SLC9A4	0	BRN	ESC, ESDR, BRN, PLCNT, MUS, VAS			UF1H3BETA,ZEB1			intronic	-	polymorphism	8.3E-08 (without_aae)	splicing affected	0	-	1.553
rs61731289	1	1	rs61731289	2	103141583	G	A	0.03	SLC9A4	1		BLD, GI	PLCNT,GI		ERalpha-a,EWSR1-FLI1,HNF4,PPAR,RAR,RXRA	IL18RAP	Whole_Blood (5.7e-06)	missense	R640K	polymorphism	0.99 (simple_aae)	splicing affected	0.808	TOPO_DOM cytoplasmic domain	15.24
rs60153262	0.95	1	rs75639632	5	131915279	A	G	0.0397614	RAD50	0				.	CIZ,Evi-1	.		intronic	-	polymorphism	1.00 (without_aae)	splicing affected	0	-	2.037
rs60153262	0.93	1	rs115668177	5	131947423	T	G	0.0387674	RAD50	0				.	DMRT1,DMRT5,DMRT7,Dlx2,Foxp1,GATA,HDAC2,Mef2,Pax-4,Prrx2,Zfp105	.		intronic	-	polymorphism	1.00 (without_aae)	splicing affected	0.001	-	2.165
rs60153262	1	1	rs60153262	5	131984835	C	T	0.0417495	4.5kb 3' of RAD50	0		GI		.	GCM	.									0.075
rs60153262	0.83	0.95	rs2243297	5	131999171	T	A	0.0387674	2.4kb 3' of IL13	0	LIV, BLD	ESC, ESDR, LNG, IPSC, FAT, BLD, SKIN, BRN, GI, ADRL, MUS, PLCNT, THYM	BLD,BLD,BLD	BATF,BCL11A,EBF1,EBF1,IRF4,MEF2A,MEF2C,NFKB,TNFa,P300,PAX5C20,PAX5N19,POL2,POL24H8,RXRA,SP1,TBP,NFKB,OCT2,POU2F2,CMYC,IFNa30	RFX5,SREBP	.									11.99
rs114503346	0.8	0.9	rs7715015	5	172188737	T	C	0.055666	6.4kb 3' of DUSP1	0				.	Evi-1,Foxp1,HDAC2,Irf,Zfp105,p300	.									0.353
rs114503346	0.82	0.92	rs17714774	5	172189628	C	T	0.05666	5.5kb 3' of DUSP1	0				.		.									5.812
rs114503346	0.82	0.92	rs17658229	5	172191052	T	C	0.05666	4kb 3' of DUSP1	0		ESC, BLD, MUS, PLCNT, THYM, HRT, LNG	ESDR,BLD,BLD,BLD,BLD,BLD,MUS	.		.									7.477
rs114503346	1	1	rs114503346	5	172192350	C	T	0.054672	3' of DUSP1	0	ESC, ESDR, LNG, IPSC, FAT, STRM, BRST, BLD, MUS, BRN, SKIN, LIV, GI, ADRL, KID, PLCNT, THYM, HRT, PANC, CRVX, VAS, BONE	BRST, BLD, HRT, PANC, OVRY, GI, SPLN, SKIN	ESC,ESDR,ESDR,ESDR,ESDR,ESC,LNG,IPSC,IPSC,BRST,BLD,BLD,BLD,BLD,BLD,BLD,BLD,SKIN,SKIN,SKIN,SKIN,ADRL,BRN,BRN,HRT,GI,GI,KID,LNG,MUS,MUS,PLCNT,GI,THYM,GI,OVRY,PANC,MUS,GI,LNG,BLD,CRVX,LIV,BRST,MUS,MUS,VAS,BLD,BLD,BRN,SKIN,SKIN,LNG	ELF1,SIN3AK20,ZEB1,NFKB,POL2,P300,SP1,TAF1,POL24H8,ELK4,GTF2F1,POL2S2,FOXA1,RXRA,CCNT2,ETS1,HMGN3,IRF1,ZBTB7A,HAE2F1,GATA1,YY1	AP-2,ATF3,BCL,BHLHE40,CACD,CCNT2,CHD2,CTCF,E2F,ELF1,Egr-1,Ets,Irf,Klf7,MAZR,Myc,NRSF,Nrf1,SP1,SRF,Sin3Ak-20,UF1H3BETA,YY1,ZBTB33,Zfp161,Znf143,p300	.									7.674
rs114503346 rs2431663 rs35084382	0.82 0.95 0.96	0.90 1 1	rs114015958	5	172194282	G	C	0.054672	3' of DUSP1	0	STRM, BRST, BLD, SKIN, FAT, VAS, LIV, BRN, GI, PANC, HRT, LNG, MUS, THYM, CRVX, BONE	ESDR, BRST, BLD, BRN, SKIN, GI, HRT, KID, MUS, PLCNT, THYM, PANC, LIV, VAS	ESDR,LNG,BRST,BLD,BLD,BLD,BLD,BLD,SKIN,SKIN,SKIN,ADRL,MUS,PLCNT,GI,GI,OVRY,PANC,MUS,LNG,CRVX,BRST,MUS,MUS,VAS,BLD,SKIN,LNG	POL2B	Foxp1,Irf,RORalpha1	.									0.285
rs2431663 rs35084382	1 0.91	1 0.96	rs2431663	5	172196711	G	T	0.942346	DUSP1	1	ESC, ESDR, IPSC, BLD, BRN, SKIN, HRT, KID, THYM, PLCNT, GI, VAS	ESDR, ESC	ESDR,LNG,BRST,BLD,BLD,BLD,BLD,BLD,SKIN,SKIN,SKIN,HRT,GI,MUS,MUS,PLCNT,GI,GI,OVRY,PANC,MUS,LNG,BLD,CRVX,BRST,MUS,VAS,BLD,SKIN,SKIN	POL2,POL2S2,HEY1	Myb	.		synonymous	-	polymorphism	5.2E-36 (without_aae)	-	1	-	12.79
rs34471628 rs34013988	1 1	1 1	rs34471628	5	172196752	A	G	0.0427435	DUSP1	1	ESC, ESDR, IPSC, BLD, BRN, SKIN, HRT, KID, THYM, PLCNT, GI, VAS	ESDR, ESC	ESDR,LNG,BRST,BLD,BLD,BLD,BLD,BLD,SKIN,SKIN,SKIN,HRT,GI,PLCNT,GI,OVRY,PANC,LNG,CRVX,MUS,VAS,BLD,SKIN	POL2	Mtf1,SETDB1	.		missense	Y187H	polymorphism	8.9E-09 (simple_aae)	-	1	Tyrosine-protein phosphatase (lost)	23.2
rs2431663 rs35084382	0.91 1	0.96 1	rs35084382	5	172197039	T	C	0.05666	DUSP1	0	ESC, ESDR, IPSC, BRST, BLD, BRN, SKIN, GI, HRT, KID, LNG, MUS, THYM, OVRY, PANC, PLCNT, LIV, VAS		ESDR,ESC,LNG,BLD,BLD,BLD,BLD,BLD,BLD,BLD,SKIN,SKIN,ADRL,BRN,HRT,GI,KID,LNG,MUS,MUS,PLCNT,GI,MUS,GI,LNG,MUS,BLD,BLD,SKIN	POL2B	Evi-1	.		intronic	-	polymorphism	1.00 (without_aae)	splicing affected	0	-	13.81
rs34471628 rs34013988	1 1	1 1	rs34013988	5	172197790	C	T	0.0427435	DUSP1	1	ESC, ESDR, LNG, IPSC, FAT, BRST, BLD, STRM, BRN, SKIN, VAS, LIV, GI, ADRL, KID, MUS, PLCNT, THYM, HRT, OVRY, PANC, SPLN, CRVX, BONE		ESC,ESDR,ESDR,ESDR,ESDR,ESC,LNG,IPSC,IPSC,BRST,BLD,BLD,BLD,BLD,BLD,BLD,BLD,SKIN,SKIN,SKIN,SKIN,ADRL,BRN,BRN,HRT,GI,GI,KID,LNG,MUS,MUS,PLCNT,GI,THYM,GI,OVRY,PANC,MUS,GI,LNG,BLD,LIV,BRST,MUS,MUS,VAS,BLD,BLD,BRN,SKIN,SKIN,LNG	CTCF,POL2,RAD21,SIN3AK20,SMC3,YY1,POL24H8,TAF1,TCF4,HAE2F1,HDAC2,CCNT2,CMYC,E2F6,ETS1,HMGN3,MAX,ZNF263	AP-2,E2F,ELF1,ERalpha-a,YY1,Znf143	.		missense	A56T	disease_causing	1.00 (simple_aae)	-	1	Rhodanese (lost)	25.1
rs114503346 rs2431663 rs35084382	0.82 0.95 0.96	0.90 1 1	rs117012610	5	172198197	G	A	0.054672	DUSP1	0	ESC, ESDR, LNG, IPSC, FAT, STRM, BRST, BLD, MUS, BRN, SKIN, VAS, LIV, GI, ADRL, KID, PLCNT, THYM, HRT, OVRY, PANC, SPLN, CRVX, BONE		ESC,ESDR,ESDR,ESDR,ESDR,ESC,LNG,IPSC,IPSC,BRST,BLD,BLD,BLD,BLD,BLD,BLD,BLD,SKIN,SKIN,SKIN,SKIN,ADRL,BRN,BRN,HRT,GI,GI,KID,LNG,MUS,MUS,PLCNT,GI,THYM,GI,OVRY,PANC,MUS,GI,LNG,BLD,CRVX,LIV,BRST,MUS,MUS,VAS,BLD,BLD,BRN,SKIN,SKIN,LNG	POL2,OCT2,POL24H8,POU2F2,SIN3AK20,TAF1,TBP,TCF12,NFKB,TAF7,NRSF,CJUN,GTF2F1,INI1,JUND,MAX,MXI1,POL2S2,FOXA1,HEY1,BCLAF1,ETS1,GTF2B,GTF2F1,HEY1,NELFE,NRSF,SP1,YY1,ZBTB7A,E2F4,POL2B,USF1		.		5'-UTR	-	disease_causing	1.00 (without_aae)	splicing affected	0.13	-	10.49
rs114503346 rs2431663 rs35084382	0.82 0.95 0.96	0.90 1 1	rs34683389	5	172198639	C	A	0.054672	5' of DUSP1	0	ESC, ESDR, LNG, IPSC, FAT, STRM, BRST, BLD, MUS, BRN, SKIN, VAS, LIV, GI, ADRL, HRT, KID, PANC, PLCNT, THYM, OVRY, SPLN, CRVX, BONE	BRST	ESC,ESDR,ESDR,ESDR,ESC,LNG,IPSC,BLD,BLD,BLD,BLD,BLD,BLD,BLD,SKIN,SKIN,SKIN,SKIN,ADRL,BRN,BRN,HRT,GI,KID,LNG,MUS,MUS,PLCNT,GI,THYM,GI,OVRY,PANC,MUS,GI,LNG,BLD,CRVX,LIV,BRST,MUS,MUS,VAS,BLD,BLD,BRN,SKIN	POL2,HAE2F1	HNF4,THAP1	.									6.482
rs2431663 rs35084382	0.84 0.85	0.96 0.96	rs322381	5	172199489	G	A	0.947316	1.3kb 5' of DUSP1	1	ESC, ESDR, LNG, IPSC, FAT, STRM, BRST, BLD, MUS, BRN, SKIN, LIV, GI, ADRL, HRT, KID, PANC, PLCNT, THYM, CRVX, VAS, BONE	BRST, BLD, SPLN	ESC,ESDR,ESDR,ESDR,ESDR,ESC,LNG,BRST,BLD,BLD,BLD,BLD,BLD,BLD,BLD,SKIN,SKIN,SKIN,ADRL,BRN,BRN,HRT,GI,GI,KID,LNG,MUS,MUS,PLCNT,GI,THYM,GI,OVRY,PANC,MUS,GI,LNG,BLD,CRVX,LIV,BRST,MUS,MUS,VAS,BLD,BLD,BRN,SKIN,LNG	GR,POL2,USF1,EBF1,POL24H8,SP1,POL2B,AP2ALPHA,AP2GAMMA,BAF155,BRCA1,CEBPB,E2F1,HAE2F1,INI1,NRSF,P300,POL2S2,RAD21,SMC3,STAT3,CHD2,ELF1,FOSL2,FOXA1,FOXA2,HNF4A,HNF4G,HSF1,MAFF,MAFK,P300,PGC1A,RXRA,SP1,TBP,TCF4,CCNT2,CMYC,EGR1,ETS1,FOSL1,GABP,HEY1,HMGN3,JUND,MAX,NRSF,POL24H8,TAF1,ZBTB7A,HAE2F1,GATA1	CTCF,Foxc1,Foxp1	.									11.19
rs2431663 rs35084382	0.80 0.82	0.98 0.98	rs115865886	5	172201004	G	A	0.0487078	2.8kb 5' of DUSP1	0	BLD, SKIN, LIV	ESDR, ESC, LNG, FAT, STRM, BLD, MUS, SKIN, LIV, GI, ADRL, PLCNT, THYM, HRT, SPLN, CRVX, BRN, BONE	ESDR,LNG,BLD,SKIN,SKIN,ADRL,GI,OVRY,MUS,LNG,LIV,MUS,MUS,BLD,BRN,SKIN,LNG	CTCF,FOXA1,FOXA2	AP-1,Bach1,Bach2,EBF,Foxa,Foxd1,GATA,HMGN3,MAZ,Maf,NF-E2,p300	.									3.022
rs2431663 rs35084382	0.80 0.82	0.98 0.98	rs115838364	5	172205102	A	T	0.0487078	6.9kb 5' of DUSP1	0	FAT, STRM, BLD, MUS, SKIN, LIV, GI, LNG, CRVX, VAS, BRN, BONE	ESC, ESDR, LNG, IPSC, BRST, BLD, SKIN, FAT, BRN, GI, ADRL, PANC, MUS, PLCNT, THYM, HRT	BLD,BLD,BLD,BLD,BLD,SKIN,GI,MUS,GI,LNG,CRVX,BRST,BLD,BLD,SKIN	TAL1	p300	.									7.946
rs2431663 rs35084382	0.80 0.82	0.98 0.98	rs145646262	5	172207270	C	A	0.0487078	9.1kb 5' of DUSP1	0		LIV, GI	GI	TCF4		.									9.606
rs28732147	1	1	rs28732147	6	31572634	G	A	0.0586481	10kb 5' of AIF1	0		LIV		.	NRSF,PLAG1,Zfx	MICB TNXA TNXB MICB MICB MICB MICB MICB CDSN MICB MICB MICB	Adipose_Subcutaneous(4.9e-10) Adrenal_Gland(5.4e-08) Adrenal_Gland(2.0e-06) Cells_Transformed_fibroblasts(1.9e-08) Heart_Left_Ventricle(1.7e-09) Lung(3.4e-08) Muscle_Skeletal(1.8e-06) Nerve_Tibial(8.9e-06) Skin_Sun_Exposed_Lower_leg(6.6e-06) Skin_Sun_Exposed_Lower_leg(9.7e-07) Thyroid(8.2e-09) Whole_Blood(2.1e-10)								1.624
rs8192591	1	1	rs8192591	6	32185796	C	T	0.0377734	NOTCH4	0		FAT		.	BCL,NRSF	MICB TNXA MICB MICB MICB MICB RNF5 MICB HLA-DRB6 MICB MICB MICB	Adipose_Subcutaneous(1.8e-08) Adrenal_Gland(2.5e-08) Cells_Transformed_fibroblasts(1.1e-07) Esophagus_Muscularis(1.8e-06) Heart_Left_Ventricle(4.9e-08) Lung(2.3e-09) Muscle_Skeletal(8.0e-07) Nerve_Tibial(1.4e-07) Skin_Sun_Exposed_Lower_leg(3.9e-06) Skin_Sun_Exposed_Lower_leg(6.3e-08) Thyroid(2.3e-10) Whole_Blood(1.4e-11)	missense	G534S	polymorphism	0.57 (simple_aae)	splicing affected	0.971	EGF-like 13, calcium-binding (potential, lost); extracellular (potential, lost)	15.8
rs526945	1	1	rs479536	6	32193678	G	A	0.0725646	5' of NOTCH4	0		BLD		.		ZNF672 ZNF672	Fairfax2014,Monocytes_IFN(2.0e-10) Fairfax2014,Monocytes_LPS2(1.0e-06)								0.99
rs526945	1	1	rs393125	6	32193899	G	A	0.0725646	5' of NOTCH4	0		BLD		.	Hic1,Maf,RFX5	SKIV2L	Adipose_Subcutaneous(5.5e-08)								0.115
rs526945	1	1	rs526945	6	32194982	T	A	0.0725646	5' of NOTCH4	0	BLD	BLD, LNG, VAS	BLD	.	HDAC2	SKIV2L	Adipose_Subcutaneous(5.5e-08)								15.19
rs526945	0.99	1	rs428947	6	32195786	G	A	0.0715706	5' of NOTCH4	0		BLD, GI		.											3.527
rs8192591	0.81	0.97	rs28732180	6	32204882	C	T	0.0437376	13kb 5' of NOTCH4	0				.	NRSF,Zfx	MICB TNXA MICB MICB MICB MICB HLA-DRB6 RNF5 HLA-DRB6 MICB HLA-DRB6 MICB HLA-DRB6 MICB MICB	Adipose_Subcutaneous(3.8e-08) Adrenal_Gland(2.9e-08) Cells_Transformed_fibroblasts(1.3e-08) Esophagus_Muscularis(1.8e-06) Heart_Left_Ventricle(8.5e-07) Lung(1.2e-09) Muscle_Skeletal(1.5e-06) Muscle_Skeletal(9.9e-07) Nerve_Tibial(4.9e-06) Nerve_Tibial(4.7e-07) Skin_Sun_Exposed_Lower_leg(2.5e-06) Skin_Sun_Exposed_Lower_leg(1.2e-08) Thyroid(4.2e-06) Thyroid(1.1e-10) Whole_Blood(1.6e-11)								3.502
rs526945	0.94	0.98	rs557236	6	32214995	G	A	0.0705765	5' of NOTCH4	0				.	AP-1										4.551
rs526945	0.89	0.96	rs28366175	6	32269578	T	C	0.0745527	C6orf10	0				.	ATF4,Maf,NF-kappaB,Nrf-2	HCG23	Lung(1.3e-06)	intronic	-	polymorphism	1.00 (without_aae)	splicing affected	0.022	-	4.709
rs526945	0.83	0.96	rs9501613	6	32295717	C	T	0.0785288	C6orf10	0				.	E2A,Ets,SIRT6			intronic	-	polymorphism	1.00 (without_aae)	splicing affected	0.003	-	0.543
rs526945	0.89	0.96	rs28366181	6	32300563	T	A	0.0745527	C6orf10	0		OVRY, CRVX		CEBPB	Hoxa9,Hoxd10,Pou3f4,Zfp105			intronic	-	polymorphism	1.00 (without_aae)	splicing affected	0.025	-	0.343
rs526945	0.89	0.96	rs28366182	6	32315486	A	G	0.0745527	C6orf10	0		BRST, SKIN, BRN		.	THAP1			intronic	-	polymorphism	1.00 (without_aae)	splicing affected	0.018	-	7.65
rs526945	0.89	0.96	rs12307601	6	32327354	T	G	0.0745527	17kb 5' of LOC441025	0				.	NA	NA		-	-	polymorphism	1.00 (without_aae)	splicing affected	0.117	-	4.877
rs526945	0.89	0.96	rs28366184	6	32330351	A	G	0.0745527	C6orf10	0				.	Foxa,Foxd3,Nanog,Pou2f2,TATA			intronic	-	polymorphism	1.00 (without_aae)	splicing affected	0.226	-	2.653
rs526945	0.85	0.97	rs28752485	6	32391113	G	A	0.0666004	16kb 5' of BTNL2	0				.	Evi-1	HLA-DRB6	Muscle_Skeletal(5.0e-09)								0.391
rs526945	0.85	0.97	rs6911777	6	32409996	T	C	0.0666004	HLA-DRA	0	BLD, FAT, BRN, GI, THYM	SPLN	BLD	POL2,POL24H8	AIRE,CAC-binding-protein	EXOC1 LOC387703 RPL34 TIMM9 ZNF672	Fairfax2014,Monocytes_IFN(1.2e-12) Fairfax2014,Monocytes_IFN(8.2e-09) Fairfax2014,Monocytes_IFN(2.4e-08) Fairfax2014,Monocytes_LPS24(2.2e-09) Fairfax2014,Monocytes_Naive(2.3e-07)	intronic	-	polymorphism	1.00 (without_aae)	splicing affected	0	-	6.647
rs526945	0.85	0.97	rs16822618	6	32410087	T	C	0.0666004	HLA-DRA	0	BLD, FAT, BRN, GI	SPLN	BLD,BLD	POL2,POL24H8	AP-1,COMP1,MZF1::1-4,Pax-5,STAT			intronic		polymorphism	1.00 (without_aae)	-	0		5.597
rs526945	0.85	0.97	rs62403109	6	32430521	A	C	0.0666004	18kb 3' of HLA-DRA	0	BLD		ESC,BRST,BLD,BLD,KID,LNG,BLD,MUS	BATF,EBF1,IRF4,NRSF,SIX5,SP1,USF2	Obox3,SETDB1,Smad4	HLA-DRB6	Esophagus_Muscularis(1.1e-06)								6.084
rs526945	0.85	0.97	rs17209238	6	32434285	G	A	0.0666004	21kb 3' of HLA-DRA	0				.	Foxa,LBP-1,LBP-9	HLA-DRB6 HLA-DRB6 HLA-DRB6 HLA-DRB6 HLA-DQA2 HLA-DQB2 HLA-DRB6 HLA-DRB6 HLA-DRB6 HLA-DRB6	Adipose_Subcutaneous(4.2e-06) Esophagus_Mucosa(1.2e-07) Esophagus_Muscularis(1.5e-07) Lung(6.5e-08) Muscle_Skeletal(3.0e-06) Muscle_Skeletal(9.6e-08) Muscle_Skeletal(3.9e-11) Nerve_Tibial(1.7e-06) Skin_Sun_Exposed_Lower_leg(5.7e-08) Whole_Blood(4.4e-16)								4.534
rs526945	0.85	0.97	rs536107251	6	32437166	G	T	0.0666004	NA	NA	NA	NA	NA	NA	NA	NA		NA							1.553
rs117137535	1	1	rs117137535	9	140500443	G	A	0.0188867	ARRDC1	0	ESC, ESDR, LNG, IPSC, FAT, STRM, BRST, BLD, MUS, BRN, SKIN, VAS, LIV, GI, ADRL, KID, PANC, PLCNT, THYM, HRT, OVRY, SPLN, CRVX, BONE	HRT	ESC,ESDR,IPSC,BLD,BLD,BLD,BLD,BLD,BLD,SKIN,SKIN,HRT,GI,KID,MUS,MUS,PLCNT,GI,OVRY,MUS,GI,BLD,LIV,BRST,BLD,SKIN	ELF1,GABP,THAP1,ZBTB7A,ZNF263		.		intronic	-	polymorphism	1.00 (without_aae)	-	0.007	-	9.968
rs61833743	1	1	rs61833743	10	6050787	A	T	0.0228628	1.9kb 3' of IL2RA	0	LNG, FAT, STRM, MUS, GI, OVRY, HRT, SKIN, BONE		LNG	.	AIRE,Barhl1,Barx2,Bbx,Dbx1,Dbx2,En-1,HNF6,Hbp1,Hdx,Hlx1,Hmx,Hoxa7,Hoxb4,Hoxc6,Hoxd8,Isl2,Lhx4,Msx-1,Ncx,Nkx6-1,Nobox,Pax-6,Pax7,Phox2a,Pou2f2,Pou3f2,Pou3f4,Prrx1,Prrx2,Sox	.									2.484
rs61833743	0.82	1	rs12722483	10	6106025	C	T	0.027833	1.7kb 5' of IL2RA	0				.	BDP1,ERalpha-a,GCNF,Nr2f2,RXRA	.									1.716
rs61833743	0.87	0.96	rs61839721	10	6178029	T	C	0.0238569	8.8kb 5' of PFKFB3	0	BLD	ESDR, LNG, FAT, BLD, MUS, SKIN, BRN, BONE		.	NF-I,Nobox	.									0.495
rs12292945	0.84	0.96	rs142185235	11	36418689	C	A	0.03	PRR5L	0		BRN			GR,STAT,TLX1::NFIC			intronic	-	polymorphism	1.00 (without_aae)	-	0.029	-	4.467
rs12292945	0.84	0.96	rs76741620	11	36420570	A	G	0.03	PRR5L	0	BRN	BLD, BRN, SKIN, GI, THYM, SPLN, BRST	GI		ERalpha-a,Evi-1,HNF4,RAR,SREBP			intronic	-	polymorphism	1.00 (without_aae)	-	0	-	1.58
rs12292945 rs11602467 rs1365121	1 0.84 0.90	1 0.96 0.97	rs12290256	11	36423369	G	T	0.03	PRR5L	0		BLD, GI, THYM, SPLN			HNF4,NRSF,Nanog			intronic	-	polymorphism	1.00 (without_aae)	splicing affected	0.002	-	7.216
rs12292945 rs11602467 rs1365121	0.96 0.88 0.90	1 1 1	rs77229041	11	36423418	G	T	0.03	PRR5L	0		BLD, GI, THYM			Foxa,HMG-IY,Irf			intronic	-	polymorphism	1.00 (without_aae)	splicing affected	0	-	0.049
rs12292945 rs11602467 rs1365121	1 0.84 0.90	1 0.96 0.97	rs12279091	11	36424967	A	G	0.03	PRR5L	0		ESDR, BLD, BRN, GI, SPLN			VDR			intronic	-	polymorphism	1.00 (without_aae)	splicing affected	0	-	2.866
rs12292945 rs11602467 rs1365121	1 0.84 0.90	1 0.96 0.97	rs12292945	11	36426640	T	C	0.03	PRR5L	1		LNG, BLD, BRN, VAS	CRVX,VAS,BRN,LNG		ZEB1			intronic	-	polymorphism	3.9E-06 (without_aae)	splicing affected	0.73	-	14
rs12292945 rs11602467 rs1365121	1 0.84 0.90	1 0.96 0.97	rs11033593	11	36426806	C	T	0.03	PRR5L	0		LNG, BLD, BRN, VAS			Dmbx1,Obox6,Pitx3			intronic	-	polymorphism	1.00 (without_aae)	-	0.003	-	5.63
rs12292945 rs11602467 rs1365121	1 0.84 0.90	1 0.96 0.97	rs7924917	11	36427273	A	G	0.03	PRR5L	0		LNG, BLD, BRN, VAS	ESDR,PLCNT,BLD,CRVX		BRCA1,Sox,Zfp105			intronic	-	polymorphism	1.00 (without_aae)	splicing affected	0.008	-	4.836
rs12292945 rs11602467 rs1365121	1 0.84 0.90	1 0.96 0.97	rs7925254	11	36427295	G	A	0.03	PRR5L	0		LNG, BLD, BRN, VAS	ESDR,PLCNT,LNG,BLD,CRVX,LNG		SP1			intronic	-	polymorphism	1.00 (without_aae)	-	0.013	-	6.178
rs12292945 rs11602467 rs1365121	1 0.84 0.90	1 0.96 0.97	rs11033594	11	36427729	C	T	0.03	PRR5L	0		LNG, BLD, BRN, VAS	VAS,BLD	CFOS,JUND				intronic	-	polymorphism	1.00 (without_aae)	-	0	-	5.295
rs12292945 rs11602467 rs1365121	0.96 0.88 0.90	1 1 1	rs28520436	11	36428447	C	T	0.03	PRR5L	0		BLD, BRN, ADRL	ADRL		Gfi1,Obox3,Pou3f1,SZF1-1			intronic	-	polymorphism	1.00 (without_aae)	-	0.021	-	7.18
rs12292945 rs11602467 rs1365121	1 0.84 0.90	1 0.96 0.97	rs734429	11	36428674	T	C	0.03	PRR5L	0		BLD, BRN	SKIN,SKIN					intronic	-	polymorphism	1.00 (without_aae)	splicing affected	0	-	1.698
rs12292945 rs11602467 rs1365121	1 0.84 0.90	1 0.96 0.97	rs11033595	11	36429589	C	T	0.03	PRR5L	0	BLD	BLD, THYM			E2A,Foxp3,Myf			intronic	-	polymorphism	1.00 (without_aae)	-	0.147	-	2.284
rs12292945 rs11602467 rs1365121	1 0.84 0.90	1 0.96 0.97	rs11033599	11	36430089	A	G	0.03	PRR5L	0		ESDR, BLD, STRM, FAT, LIV, GI, ADRL, LNG, MUS, PLCNT, THYM, SPLN, VAS, BRN	MUS,MUS,OVRY		AP-1			intronic	-	polymorphism	1.00 (without_aae)	-	0	-	0.575
rs12292945 rs11602467 rs1365121	1 0.84 0.90	1 0.96 0.97	rs11033600	11	36430169	G	A	0.03	PRR5L	0		ESDR, BLD, STRM, FAT, LIV, GI, ADRL, LNG, MUS, PLCNT, THYM, SPLN, VAS, BRN	BLD,BLD,BRN,LNG,MUS		Pax-4,RREB-1,STAT,Sin3Ak-20			intronic	-	polymorphism	1.00 (without_aae)	splicing affected	0.002	-	7.164
rs12292945 rs11602467 rs1365121	0.96 0.88 0.90	1 1 1	rs74688172	11	36430658	G	A	0.03	PRR5L	0	BLD	ESDR, ESC, LNG, STRM, BLD, FAT, LIV, BRN, GI, ADRL, MUS, PLCNT, THYM, HRT, SPLN, VAS, BONE	IPSC,BLD,BLD,BLD,THYM	PU1	DEC,Mxi1,SP1,UF1H3BETA			intronic	-	polymorphism	1.00 (without_aae)	splicing affected	0.011	-	6.285
rs12292945 rs11602467 rs1365121	0.96 0.88 0.90	1 1 1	rs77190366	11	36430848	C	T	0.03	PRR5L	1	BLD	ESDR, LNG, STRM, BLD, FAT, BRN, GI, ADRL, MUS, PLCNT, THYM, HRT, SPLN, VAS, BONE	ESDR,LNG,BLD,BLD,BLD,BLD,BLD,BLD,HRT,KID,LNG,MUS,MUS,THYM,GI,MUS,VAS,BLD,BRN,LNG	GATA2,ELF1	Hsf,Maf,STAT,Sp100			intronic	-	disease_causing	1.00 (without_aae)	-	0.909	-	12.31
rs12292945 rs11602467 rs1365121	0.96 0.88 0.90	1 1 1	rs56403503	11	36431969	G	A	0.03	PRR5L	0	BLD	ESDR, BLD, FAT, BRN, GI, ADRL, MUS, PLCNT, THYM, HRT, LNG, SPLN, VAS	BLD,THYM,BLD		Rad21			intronic	-	polymorphism	1.00 (without_aae)	splicing affected	0	-	1.74
rs12292945 rs11602467 rs1365121	0.96 0.88 0.90	1 1 1	rs12295535	11	36432024	C	T	0.03	PRR5L	0	BLD	ESDR, BLD, FAT, BRN, GI, ADRL, MUS, PLCNT, THYM, HRT, LNG, SPLN, VAS	OVRY,BLD,SKIN		Hbp1			intronic	-	polymorphism	1.00 (without_aae)	splicing affected	0.001	-	4.668
rs12292945 rs11602467 rs1365121	0.96 0.88 0.90	1 1 1	rs12270539	11	36432134	C	T	0.03	PRR5L	0	BLD	ESDR, BLD, FAT, BRN, GI, ADRL, MUS, PLCNT, THYM, HRT, LNG, SPLN, VAS	BLD					intronic	-	polymorphism	1.00 (without_aae)	splicing affected	0	-	0.367
rs12292945 rs11602467 rs1365121	0.88 0.81 0.84	0.96 0.92 0.93	rs77531520	11	36432445	C	T	0.03	PRR5L	0	BLD	ESDR, BLD, FAT, BRN, GI, ADRL, MUS, PLCNT, THYM, HRT, LNG, SPLN, VAS	BLD		CTCF,HDAC2,PU.1,Rad21			intronic	-	polymorphism	1.00 (without_aae)	splicing affected	0	-	0.736
rs12292945 rs11602467 rs1365121	0.84 1 0.87	0.96 1 0.97	rs11602467	11	36432830	T	G	0.03	PRR5L	0	BLD	ESDR, LNG, BLD, FAT, BRN, GI, ADRL, MUS, PLCNT, THYM, HRT, SPLN, VAS	ESDR,BLD,BLD,BLD,BLD,BLD,BLD,MUS,THYM,PANC,MUS,BLD		AP-1,STAT			intronic	-	polymorphism	1.00 (without_aae)	splicing affected	0.001	-	12.52
rs12292945 rs11602467 rs1365121	0.92 0.84 0.97	0.96 0.96 1	rs11033603	11	36434542	G	A	0.03	PRR5L	0		LNG, STRM, BLD, BRN, GI, ADRL, THYM, BONE	ESDR,LNG,BLD,BLD,BLD,BLD,BLD,BLD,BRN	NFKB,PU1	RP58,TCF11::MafG			intronic	-	polymorphism	1.00 (without_aae)	splicing affected	0	-	0.003
rs12292945 rs11602467 rs1365121	0.92 0.84 0.97	0.96 0.96 1	rs11033612	11	36437164	C	T	0.03	PRR5L	0		BLD		ERALPHA_A	AhR::Arnt,Arnt,BRCA1,E2F,Nrf1			intronic	-	polymorphism	1.00 (without_aae)	splicing affected	0	-	0.307
rs12292945 rs11602467 rs1365121	0.96 0.81 1	1 0.92 1	rs1365121	11	36437868	T	G	0.03	PRR5L	0		BLD, BRN	BLD		Barhl1,CEBPB,Dbx1,Pou3f2,Pou3f4,Pou6f1,RORalpha1,VDR			intronic	-	polymorphism	1.00 (without_aae)	splicing affected	0	-	3.635
rs55646091	0.92	0.98	rs61894547	11	76248630	C	T	0.0497018	C11orf30	0				.	p300	RP11-111M22.2	Thyroid (1.5e-07)	intronic	-	polymorphism	1.00 (without_aae)	splicing affected	0.083	-	6.558
rs55646091	1	1	rs55646091	11	76299431	G	A	0.0477137	3' of C11orf30	0	BLD	ESDR, LNG, BLD, MUS, SKIN, FAT, GI, ADRL, PLCNT, THYM, HRT, SPLN, VAS, BONE	IPSC,BLD,MUS,GI,VAS,BLD	.	BCL,CAC-binding-protein,CCNT2,Egr-1,Ets,Klf4,Klf7,MAZ,MOVO-B,NF-E2,SP1,STAT,TATA,TR4,YY1,ZNF219										4.72
rs112401631	1	1	rs112401631	17	38764524	T	A	0.00994036	3' of SMARCE1	0	BLD	ESC, ESDR, IPSC, BLD, PLCNT, THYM	BLD,BLD,BLD,BLD,BLD,LNG,THYM,LNG	.	CACD,Klf4,Klf7	.									6.575
rs41298344	1	1	rs41298344	20	62294045	C	A	0.0487078	RTEL1	0		IPSC, SKIN	OVRY,MUS,LIV	.	AP-2,EBF,NRSF	.		intronic	-	polymorphism	1.00 (without_aae)	splicing affected	0	-	0.182

## Sheet: Supplementary Data 9
Gene set	N Genes	Beta	Beta STD	SE	P valuea	PBonferroni
GO_bp:go_regulation_of_immune_system_process	1434	0.18202	0.048085	0.025701	7.3853e-13	1.14354e-08
GO_bp:go_cytokine_mediated_signaling_pathway	736	0.23615	0.045574	0.035898	2.4474e-11	3.78955e-07
GO_bp:go_positive_regulation_of_immune_system_process	998	0.20042	0.044715	0.030564	2.8205e-11	4.36726e-07
Curated_gene_sets:reactome_cytokine_signaling_in_immune_system	818	0.22082	0.044825	0.034118	4.9622e-11	7.68347e-07
Curated_gene_sets:reactome_signaling_by_interleukins	602	0.25109	0.043986	0.039263	8.2249e-11	1.27354e-06
Curated_gene_sets:kegg_cytokine_cytokine_receptor_interaction	251	0.40522	0.046271	0.064658	1.883e-10	2.91564e-06
GO_bp:go_lymphocyte_activation	631	0.23554	0.04221	0.03791	2.656e-10	4.11255e-06
GO_bp:go_t_cell_activation	441	0.2861	0.043083	0.046316	3.339e-10	5.17011e-06
GO_bp:go_response_to_cytokine	1116	0.17956	0.042224	0.029428	5.3598e-10	8.29911e-06
GO_bp:go_regulation_of_immune_response	933	0.19112	0.041302	0.031735	8.7732e-10	1.35844e-05
GO_bp:go_cell_activation	1297	0.15794	0.039835	0.026674	1.6306e-09	2.52482e-05
GO_bp:go_leukocyte_differentiation	486	0.25505	0.04027	0.043108	1.6763e-09	2.59558e-05
GO_bp:go_regulation_of_hemopoiesis	449	0.25488	0.03872	0.043398	2.1778e-09	3.37211e-05
GO_bp:go_regulation_of_leukocyte_differentiation	258	0.34176	0.039557	0.058339	2.3841e-09	3.69154e-05
GO_bp:go_negative_regulation_of_immune_system_process	430	0.2583	0.03842	0.044585	3.5101e-09	5.43504e-05
GO_bp:go_alpha_beta_t_cell_activation	129	0.47904	0.039342	0.083978	5.9344e-09	9.18882e-05
GO_bp:go_alpha_beta_t_cell_differentiation	96	0.55471	0.039335	0.097984	7.6344e-09	0.000118211
GO_bp:go_positive_regulation_of_leukocyte_differentiation	136	0.4452	0.037535	0.079608	1.1367e-08	0.000176007
Curated_gene_sets:pid_nfat_tfpathway	42	0.7704	0.036185	0.13778	1.1439e-08	0.000177121
GO_bp:go_defense_response	1514	0.14259	0.038618	0.025586	1.2703e-08	0.000196693
GO_bp:go_regulation_of_response_to_stress	1374	0.14397	0.037294	0.025943	1.4532e-08	0.000225013
GO_bp:go_positive_regulation_of_hemopoiesis	171	0.38188	0.036069	0.069745	2.2143e-08	0.000342862
GO_bp:go_leukocyte_cell_cell_adhesion	311	0.28991	0.03679	0.05405	4.1293e-08	0.000639381
GO_bp:go_cytokine_production	704	0.18918	0.035739	0.035453	4.8076e-08	0.000744409
GO_bp:go_cd4_positive_alpha_beta_t_cell_activation	83	0.55021	0.03629	0.10347	5.3213e-08	0.00082395
GO_bp:go_immune_system_development	932	0.16188	0.034966	0.03093	8.4041e-08	0.00130129
GO_bp:go_t_cell_differentiation	228	0.32619	0.035521	0.062655	9.7572e-08	0.0015108
Curated_gene_sets:reactome_runx3_regulates_bcl2l11_bim_transcription	5	2.8281	0.045877	0.54329	9.7861e-08	0.00151528
GO_bp:go_lymphocyte_differentiation	335	0.26757	0.035218	0.052063	1.3941e-07	0.00215862
GO_bp:go_regulation_of_cell_cell_adhesion	374	0.25052	0.034804	0.049414	2.0117e-07	0.00311492
GO_bp:go_response_to_biotic_stimulus	894	0.16504	0.034951	0.032652	2.1814e-07	0.00337768
GO_bp:go_adaptive_immune_response	379	0.25233	0.035284	0.049963	2.2276e-07	0.00344922
Curated_gene_sets:hinata_nfkb_targets_keratinocyte_up	84	0.50691	0.033634	0.10139	2.9012e-07	0.00449222
GO_bp:go_positive_regulation_of_cell_cell_adhesion	241	0.30736	0.034399	0.061787	3.3033e-07	0.00511483
GO_bp:go_positive_regulation_of_leukocyte_cell_cell_adhesion	204	0.33343	0.034367	0.067029	3.305e-07	0.00511746
GO_bp:go_t_cell_activation_involved_in_immune_response	97	0.5036	0.035894	0.10161	3.6284e-07	0.00561821
GO_bp:go_regulation_of_cell_activation	517	0.20351	0.033113	0.041237	4.0448e-07	0.00626297
GO_bp:go_regulation_of_lymphocyte_activation	401	0.22889	0.032902	0.04677	4.9895e-07	0.00772574
GO_bp:go_regulation_of_lymphocyte_differentiation	160	0.35934	0.03284	0.073454	5.0346e-07	0.00779557
GO_bp:go_positive_regulation_of_lymphocyte_differentiation	87	0.48092	0.032472	0.098721	5.5864e-07	0.00864998
GO_bp:go_negative_regulation_of_leukocyte_differentiation	95	0.46607	0.032877	0.095866	5.8701e-07	0.00908926
GO_bp:go_inflammatory_response	667	0.1822	0.033537	0.037703	6.7989e-07	0.0105274
GO_bp:go_leukocyte_proliferation	278	0.2754	0.033071	0.057166	7.3335e-07	0.0113552
GO_bp:go_positive_regulation_of_cell_adhesion	381	0.23372	0.032766	0.048796	8.4221e-07	0.0130408
GO_bp:go_regulation_of_t_cell_activation	300	0.26091	0.032529	0.054687	9.2395e-07	0.0143064
GO_bp:go_t_cell_differentiation_involved_in_immune_response	63	0.56975	0.032757	0.11997	1.0309e-06	0.0159625
Curated_gene_sets:smid_breast_cancer_normal_like_up	440	0.21321	0.032071	0.045261	1.2439e-06	0.0192605
GO_cc:go_cornified_envelope	63	0.7493	0.04308	0.15988	1.4004e-06	0.0216838
Curated_gene_sets:zheng_foxp3_targets_in_thymus_up	193	0.32944	0.033037	0.071043	1.7792e-06	0.0275491
GO_bp:go_regulation_of_leukocyte_proliferation	209	0.3001	0.031304	0.064801	1.8321e-06	0.0283682
GO_bp:go_positive_regulation_of_lymphocyte_activation	255	0.26882	0.030936	0.058225	1.962e-06	0.0303796
GO_bp:go_positive_regulation_of_immune_response	740	0.1638	0.031693	0.035513	2.0066e-06	0.0310702
GO_bp:go_regulation_of_t_cell_differentiation	132	0.36829	0.030594	0.080949	2.705e-06	0.0418842

## Sheet: Supplementary Data 10
Gene set	N Genes	Beta	Beta STD	SE	P valuea	PBonferroni
Common variants
GO_bp:go_alpha_beta_t_cell_activation	128	0.53925	0.044215	0.08197	2.449e-11	3.79203e-07
GO_bp:go_t_cell_activation	439	0.30206	0.045486	0.0463	3.5281e-11	5.46291e-07
GO_bp:go_t_cell_differentiation	227	0.40725	0.044351	0.063639	8.0224e-11	1.24219e-06
GO_bp:go_cytokine_mediated_signaling_pathway	733	0.23204	0.04479	0.036723	1.3561e-10	2.09979e-06
GO_bp:go_leukocyte_differentiation	485	0.2761	0.043647	0.044046	1.8694e-10	2.89458e-06
GO_bp:go_cd4_positive_alpha_beta_t_cell_activation	82	0.64113	0.042127	0.1024	1.9615e-10	3.03719e-06
GO_bp:go_alpha_beta_t_cell_differentiation	95	0.60101	0.042492	0.096064	2.0209e-10	3.12916e-06
GO_bp:go_lymphocyte_differentiation	334	0.33139	0.043651	0.053257	2.5106e-10	3.88741e-06
GO_bp:go_regulation_of_immune_system_process	1428	0.16055	0.04242	0.026263	5.0031e-10	7.7468e-06
GO_bp:go_lymphocyte_activation	629	0.23421	0.041999	0.038712	7.4049e-10	1.14657e-05
GO_bp:go_positive_regulation_of_immune_system_process	994	0.18392	0.041043	0.031048	1.6074e-09	2.4889e-05
Curated_gene_sets:kegg_cytokine_cytokine_receptor_interaction	251	0.39559	0.045272	0.067145	1.9524e-09	3.0231e-05
Curated_gene_sets:shin_b_cell_lymphoma_cluster_3	27	1.134	0.042819	0.19521	3.1996e-09	4.95426e-05
GO_bp:go_cytokine_production	704	0.20671	0.039134	0.035601	3.2575e-09	5.04391e-05
Curated_gene_sets:reactome_cytokine_signaling_in_immune_system	816	0.19104	0.038819	0.033975	9.5445e-09	0.000147787
GO_bp:go_regulation_of_leukocyte_differentiation	258	0.33488	0.038848	0.05976	1.0661e-08	0.000165075
GO_bp:go_leukocyte_proliferation	278	0.31733	0.038192	0.056768	1.154e-08	0.000178685
GO_bp:go_immune_system_development	930	0.17552	0.037956	0.031981	2.0594e-08	0.000318877
GO_bp:go_positive_regulation_of_leukocyte_differentiation	136	0.44671	0.037747	0.081799	2.4023e-08	0.000371972
Curated_gene_sets:reactome_runx3_regulates_bcl2l11_bim_transcription	5	2.952	0.047996	0.54262	2.6998e-08	0.000418037
GO_bp:go_positive_regulation_of_hemopoiesis	171	0.39092	0.037006	0.07234	3.3079e-08	0.000512195
Curated_gene_sets:pid_nfat_tfpathway	42	0.8284	0.038998	0.15459	4.2481e-08	0.000657776
Curated_gene_sets:reactome_signaling_by_interleukins	601	0.20968	0.036782	0.039303	4.8449e-08	0.000750184
GO_bp:go_regulation_of_immune_response	928	0.17174	0.0371	0.03225	5.1093e-08	0.000791124
GO_bp:go_t_cell_differentiation_involved_in_immune_response	63	0.6068	0.034966	0.11427	5.5461e-08	0.000858758
GO_bp:go_negative_regulation_of_cd4_positive_alpha_beta_t_cell_differentiation	19	1.1953	0.037871	0.22516	5.5906e-08	0.000865649
GO_bp:go_regulation_of_cell_activation	516	0.22016	0.035868	0.04196	7.8367e-08	0.00121343
GO_bp:go_regulation_of_lymphocyte_differentiation	160	0.38734	0.035478	0.074605	1.0538e-07	0.0016317
GO_bp:go_leukocyte_cell_cell_adhesion	310	0.27757	0.035246	0.053514	1.0828e-07	0.00167661
GO_bp:go_regulation_of_t_cell_differentiation	132	0.42038	0.034999	0.081188	1.1363e-07	0.00175945
GO_bp:go_response_to_cytokine	1113	0.15392	0.036227	0.029728	1.1368e-07	0.00176022
GO_bp:go_negative_regulation_of_alpha_beta_t_cell_differentiation	23	0.96233	0.033541	0.18652	1.253e-07	0.00194015
GO_bp:go_regulation_of_t_cell_activation	299	0.28204	0.035184	0.054702	1.2771e-07	0.00197746
GO_bp:go_cell_activation	1293	0.14041	0.035438	0.027261	1.3141e-07	0.00203475
GO_bp:go_regulation_of_hemopoiesis	448	0.23449	0.035662	0.045546	1.3298e-07	0.00205906
GO_bp:go_positive_regulation_of_leukocyte_cell_cell_adhesion	204	0.33484	0.03459	0.066008	1.984e-07	0.00307203
GO_bp:go_regulation_of_leukocyte_proliferation	209	0.33028	0.03453	0.065172	2.0349e-07	0.00315084
GO_bp:go_positive_regulation_of_cell_activation	307	0.27239	0.034424	0.054483	2.9029e-07	0.00449485
GO_bp:go_regulation_of_lymphocyte_activation	400	0.23702	0.034105	0.04796	3.9066e-07	0.00604898
GO_bp:go_regulation_of_cell_cell_adhesion	373	0.24442	0.033987	0.049491	3.9753e-07	0.00615535
GO_bp:go_positive_regulation_of_cell_cell_adhesion	241	0.30411	0.034112	0.06161	4.0259e-07	0.0062337
GO_bp:go_negative_regulation_of_leukocyte_differentiation	95	0.46353	0.032772	0.094653	4.9099e-07	0.00760249
GO_bp:go_positive_regulation_of_lymphocyte_differentiation	87	0.48751	0.032991	0.099787	5.2079e-07	0.00806391
GO_cc:go_side_of_membrane	475	0.22284	0.034871	0.045801	5.7668e-07	0.00892931
GO_bp:go_positive_regulation_of_lymphocyte_activation	255	0.29128	0.033596	0.060335	6.9675e-07	0.0107885
GO_bp:go_t_cell_proliferation	169	0.35404	0.033319	0.07342	7.1704e-07	0.0111026
GO_bp:go_t_cell_activation_involved_in_immune_response	97	0.45308	0.032367	0.094816	8.9077e-07	0.0137927
GO_bp:go_positive_regulation_of_granulocyte_differentiation	8	1.6285	0.033488	0.34451	1.1496e-06	0.0178004
Curated_gene_sets:kegg_jak_stat_signaling_pathway	149	0.37978	0.033579	0.080516	1.2076e-06	0.0186985
GO_bp:go_regulation_of_response_to_stress	1371	0.12462	0.032316	0.026469	1.2601e-06	0.0195114
GO_bp:go_regulatory_t_cell_differentiation	29	0.90515	0.035419	0.19304	1.3851e-06	0.0214469
GO_bp:go_negative_regulation_of_cd4_positive_alpha_beta_t_cell_activation	26	0.90981	0.033713	0.19531	1.6065e-06	0.024875
Curated_gene_sets:nikolsky_breast_cancer_20q12_q13_amplicon	146	0.56944	0.049842	0.12271	1.7524e-06	0.0271342
Curated_gene_sets:zheng_foxp3_targets_in_thymus_up	192	0.32009	0.03209	0.069174	1.8664e-06	0.0288993
GO_bp:go_positive_regulation_of_cytokine_production	421	0.21217	0.031304	0.046225	2.234e-06	0.0345913
GO_bp:go_lymphocyte_activation_involved_in_immune_response	168	0.34252	0.032141	0.074796	2.3486e-06	0.0363657
Curated_gene_sets:hinata_nfkb_targets_keratinocyte_up	84	0.45978	0.030576	0.10163	3.0562e-06	0.0473222
Rare/low-frequency variants
GO_cc:go_cornified_envelope	63	0.67212	0.038673	0.13982	7.7164e-07	0.0119481

[truncated: 4 more sheets: Supplementary Data 11, Supplementary Data 12, Supplementary Data 13, Supplementary Data 14]
